# Supplementary material for: The transcriptional landscape of lncRNAs reveals the oncogenic function of LINC00511 in ER-negative breast cancer
Source: Cell Death Dis. 2019 Aug 8;10(8):599. doi: 10.1038/s41419-019-1835-3 (PMC6687715; doi:10.1038/s41419-019-1835-3)
Supplement: Supplementary file 8 — Table S2 [file 41419_2019_1835_MOESM8_ESM.xlsx]

## Sheet: DEgeneSets
KEGG_NAME	p_values	TCGA-AO-A0JA-01A-11R-A056-07	TCGA-A2-A4S0-01A-21R-A266-07	TCGA-B6-A40C-01A-11R-A239-07	TCGA-A8-A07G-01A-11R-A034-07	TCGA-D8-A73X-01A-11R-A32P-07	TCGA-D8-A27I-01A-11R-A16F-07	TCGA-A2-A0EX-01A-21R-A034-07	TCGA-BH-A1EO-01A-11R-A137-07	TCGA-A8-A0A2-01A-11R-A034-07	TCGA-AR-A24Z-01A-11R-A169-07	TCGA-OK-A5Q2-01A-11R-A27Q-07	TCGA-BH-A8G0-01A-11R-A352-07	TCGA-AO-A125-01A-11R-A10J-07	TCGA-BH-A18F-01A-11R-A12D-07	TCGA-AO-A03N-01B-11R-A10J-07	TCGA-A7-A26E-01A-11R-A169-07	TCGA-EW-A2FV-01A-11R-A17B-07	TCGA-BH-A0EI-01A-11R-A115-07	TCGA-GM-A3XG-01A-31R-A24H-07	TCGA-EW-A1IZ-01A-11R-A13Q-07	TCGA-A8-A06Q-01A-11R-A034-07	TCGA-5L-AAT0-01A-12R-A41B-07	TCGA-D8-A3Z6-01A-11R-A239-07	TCGA-AO-A03R-01A-21R-A034-07	TCGA-E2-A1L6-01A-11R-A13Q-07	TCGA-BH-A1F5-01A-12R-A13Q-07	TCGA-B6-A401-01A-11R-A239-07	TCGA-EW-A1P5-01A-11R-A144-07	TCGA-AO-A1KQ-01A-11R-A13Q-07	TCGA-BH-A0BP-01A-11R-A115-07	TCGA-E9-A1NE-01A-21R-A14M-07	TCGA-E2-A15P-01A-11R-A115-07	TCGA-AO-A03M-01B-11R-A10J-07	TCGA-BH-A0GY-01A-11R-A056-07	TCGA-AR-A24V-01A-21R-A169-07	TCGA-A8-A08Z-01A-21R-A00Z-07	TCGA-OL-A6VR-01A-32R-A33J-07	TCGA-A2-A0D4-01A-11R-A00Z-07	TCGA-C8-A1HO-01A-11R-A13Q-07	TCGA-BH-A0E7-01A-11R-A034-07	TCGA-EW-A1PE-01A-11R-A144-07	TCGA-AC-A3OD-01B-06R-A22O-07	TCGA-EW-A1J2-01A-21R-A13Q-07	TCGA-AO-A1KO-01A-31R-A13Q-07	TCGA-BH-A0EA-01A-11R-A115-07	TCGA-A8-A08I-01A-11R-A00Z-07	TCGA-A2-A0D3-01A-11R-A115-07	TCGA-BH-A0DS-01A-11R-A056-07
KEGG_LONG_TERM_POTENTIATION	2.278e-09	0.0791638	-0.11994	-0.242544	0.167012	-0.187069	0.0532005	0.150032	0.0763523	-0.307532	-0.174927	0.0431137	0.0865612	-0.322056	0.168826	0.0481883	0.148529	0.0918582	0.195328	-0.156184	-0.0283855	0.00912786	-0.226444	0.000534753	-0.365283	-0.0764103	0.226029	-0.341113	-0.275345	-0.174167	0.319258	0.296177	-0.325058	-0.000413792	-0.184374	0.0186295	-0.0398711	-0.0745765	-0.260392	0.15131	-0.0155641	-0.331028	-0.156812	0.0854457	0.191216	0.159886	-0.0517767	-0.194839	-0.127061
KEGG_AXON_GUIDANCE	0.000924218	0.221566	-0.237891	-0.137855	0.291478	-0.149261	0.347567	0.243609	0.316143	-0.211174	-0.279265	0.130689	0.210977	-0.332494	0.376947	-0.161945	0.0589587	0.112938	0.230151	-0.0979155	-0.0037025	-0.31717	0.00295464	0.0262114	-0.148918	-0.115078	-0.207434	0.114422	-0.291432	-0.3916	0.382678	0.147776	-0.0937098	-0.019288	-0.182289	0.143907	0.223409	-0.300864	-0.210319	-0.310075	-0.0878261	0.109858	-0.0774296	0.287209	0.135895	0.363808	-0.315848	-0.331228	0.097945
KEGG_LEUKOCYTE_TRANSENDOTHELIAL_MIGRATION	0.00120926	0.311515	-0.428496	-0.0935624	0.243825	-0.271978	0.313225	0.168985	0.36181	-0.125996	-0.336136	0.151297	0.295389	-0.41781	0.32439	-0.0461633	0.171097	0.363933	-0.233292	-0.159833	0.112771	-0.539847	0.127392	-0.104829	0.0830376	-0.181015	-0.323648	0.0255001	-0.307639	-0.341743	0.359897	0.218876	-0.260927	0.199934	0.127634	0.162277	0.381045	-0.403725	-0.368974	-0.441034	-0.249284	0.291072	-0.301909	0.365997	-0.0719363	0.350907	-0.136703	-0.302178	0.245878
KEGG_ADHERENS_JUNCTION	2.31926e-13	0.241119	-0.434255	-0.360382	0.196649	-0.349629	0.0316144	0.245185	0.30093	-0.262316	-0.200852	-0.143073	-0.266533	-0.399268	0.117779	-0.0900762	0.201805	0.181862	0.0482989	0.161687	-0.228655	-0.428905	-0.215409	-0.182607	-0.08567	-0.051924	0.0380125	-0.357588	-0.268701	-0.290532	0.193672	0.0841189	-0.0976954	0.340378	0.263936	0.239234	0.108035	-0.388675	0.0745151	-0.28933	-0.0817479	-0.143147	-0.0270856	0.117506	0.235732	-0.108677	-0.11796	-0.221452	-0.17922
KEGG_TIGHT_JUNCTION	0.00024588	0.339146	-0.429273	-0.0166755	0.0455575	-0.177873	0.0477411	0.174762	0.331544	-0.147822	-0.269706	-0.107918	-0.216664	-0.315383	0.273143	-0.03613	0.200351	0.377161	-0.240037	0.0215898	-0.20143	-0.406492	-0.0707276	-0.204097	-0.317863	-0.155004	-0.0686586	-0.0502991	-0.220562	-0.183965	0.349139	0.0766494	-0.0211828	0.222732	0.304373	0.0429235	0.229138	-0.246957	0.028915	-0.333417	-0.042602	0.0480706	-0.292324	0.27016	0.12632	0.0739226	-0.268774	-0.159018	0.0514516
KEGG_APOPTOSIS	1.20239e-05	0.025798	-0.199247	-0.10238	-0.00178698	-0.241386	0.285415	-0.168155	0.386859	0.00584367	-0.311919	0.0303293	0.198269	-0.27629	0.0328494	-0.351005	-0.0619323	0.266693	-0.178984	-0.268999	0.192717	-0.494196	-0.0570066	-0.128488	-0.287607	0.257662	0.0234755	0.0324231	0.281056	-0.123234	0.10287	0.530242	-0.124625	0.195034	0.219636	0.121403	0.138236	-0.333833	-0.390925	-0.128466	-0.0829275	0.435941	-0.00693825	-0.0380651	0.0292647	0.0752116	0.200278	-0.0854059	-0.119273
KEGG_DORSO_VENTRAL_AXIS_FORMATION	4.31029e-20	-0.0544904	-0.135163	-0.210519	-0.283028	-0.469288	0.295106	-0.27631	0.266125	-0.274128	-0.516141	0.229592	0.296804	-0.532398	0.120881	-0.0851094	-0.350384	0.387121	-0.047901	-0.283171	0.0925097	-0.556129	-0.037753	-0.106297	0.0205935	-0.298351	-0.222022	-0.307079	-0.174324	-0.42643	0.297526	0.463567	-0.174009	0.0739725	-0.177009	0.313259	-0.342377	-0.518228	-0.110234	-0.284786	-0.219643	0.222729	0.169015	0.140559	0.306397	0.316715	-0.162631	-0.484846	-0.429771
KEGG_PRION_DISEASES	8.71395e-23	-0.00656717	-0.298401	0.00427062	-0.330039	-0.421087	0.268405	-0.18293	0.234843	-0.353418	-0.443336	-0.0897156	0.0970847	-0.392313	-0.0434112	-0.158094	-0.3956	0.341094	0.0624454	-0.452048	-0.0875483	-0.329949	-0.102732	-0.415111	0.18256	-0.199425	-0.0476253	0.0393	-0.00690061	0.212393	0.0232229	0.404763	-0.445882	0.0598933	0.134505	0.154775	0.0802096	-0.569151	-0.359776	-0.402283	-0.45639	-0.179052	0.128536	-0.082555	-0.0939764	0.131662	-0.0614105	-0.572086	-0.246292
KEGG_FC_EPSILON_RI_SIGNALING_PATHWAY	0.00505409	-0.102761	-0.0894909	-0.117632	-0.0388926	-0.148158	0.255861	0.113993	0.275186	-0.0933076	-0.178394	0.0567614	0.210189	-0.431397	-0.0330688	-0.416398	-0.0095878	-0.185888	-0.178008	-0.409222	0.227102	-0.0927216	-0.134139	-0.137963	-0.0374829	-0.0763503	0.084156	-0.162806	-0.0636453	-0.172903	0.362502	0.386891	-0.169351	0.187605	0.158979	0.25915	0.197945	-0.35866	-0.1919	-0.139304	0.0953615	-0.198253	0.0224156	-0.0980715	-0.0480902	-0.170826	-0.0119533	-0.144244	-0.143276
KEGG_T_CELL_RECEPTOR_SIGNALING_PATHWAY	9.00333e-07	0.062054	-0.383079	-0.135629	-0.0292287	-0.269929	0.0424943	-0.0579724	0.330958	-0.0525362	-0.214952	0.192821	0.0175607	-0.451624	0.130956	-0.405971	-0.0780075	-0.0133893	0.0419296	-0.413057	0.361385	-0.0425232	-0.126069	-0.338252	-0.194749	-0.184072	0.0593931	-0.0204696	-0.0805098	-0.0767708	0.0804237	0.487158	-0.30318	0.151333	-0.000150564	0.110285	0.157251	-0.284658	-0.215005	-0.118669	0.00204684	-0.116785	0.15155	-0.0827369	-0.117905	-0.140756	0.262317	-0.0652347	-0.167399
KEGG_B_CELL_RECEPTOR_SIGNALING_PATHWAY	1.15503e-05	0.096609	-0.37932	-0.145337	-0.070466	-0.170395	-0.0690229	0.00433067	0.36126	-0.0255426	-0.236539	0.250397	0.251052	-0.439566	-0.0543482	-0.495991	-0.0726783	-0.147713	-0.0465496	-0.534586	0.428727	-0.244857	-0.189502	-0.368062	-0.0572725	-0.374414	-0.0685096	-0.0584862	0.0805067	0.0548704	0.0842119	0.525463	-0.303543	0.199251	-0.218406	0.244558	0.397713	-0.383068	-0.38932	-0.0388727	-0.0883204	0.185284	-0.00808925	0.0781821	-0.27437	-0.0588506	0.294007	-0.230295	0.0290003
KEGG_ERBB_SIGNALING_PATHWAY	7.35789e-09	0.252753	-0.105179	-0.274741	0.174847	-0.26715	0.367378	0.00434512	0.253342	-0.0291962	-0.026311	0.205541	0.22626	-0.332255	0.00835158	-0.398005	-0.0166096	0.0851428	0.147143	-0.058417	-0.244907	-0.283525	-0.188974	-0.0567928	-0.135339	0.306753	0.10777	-0.0945371	-0.0846577	-0.191942	0.223012	0.41266	-0.159261	-0.139762	-0.113368	0.0169366	-0.0679003	-0.0626249	0.135414	-0.172392	0.129364	-0.260691	0.245841	0.333578	0.355124	0.138765	-0.217352	-0.0862769	-0.291256
KEGG_ACUTE_MYELOID_LEUKEMIA	1.45747e-06	-0.207245	-0.129429	-0.151716	0.0995045	-0.234251	0.29758	0.166789	0.122341	-0.100677	-0.140354	0.376725	0.243244	-0.295987	-0.150536	-0.398264	-0.207376	-0.0714054	0.360865	-0.14527	0.0328202	-0.391718	-0.0364792	-0.199505	0.29707	-0.167551	-0.1289	0.147277	-0.000307919	0.194701	0.0659834	0.389272	-0.118389	0.314262	0.0393057	0.0821238	-0.10699	-0.211143	0.116025	-0.0502319	-0.129001	0.0617679	0.0767935	0.0602325	0.15825	-0.0149709	-0.0187453	-0.197448	-0.334178
KEGG_PATHWAYS_IN_CANCER	4.96081e-08	0.159039	-0.258267	-0.175541	0.11673	-0.239482	0.139024	-0.0771907	0.257439	-0.216712	-0.099518	0.0161366	-0.0436752	-0.32549	0.268979	-0.207785	0.0537217	0.119254	0.105086	-0.16771	-0.144527	-0.27479	-0.116523	-0.0668687	-0.102796	-0.00842984	-0.0795864	-0.146302	-0.0823267	-0.159143	0.0610974	0.278634	-0.11347	0.143625	0.0539388	0.184841	0.0484891	-0.246908	-0.0820627	-0.260347	-0.0464351	0.147145	0.102263	0.0670138	0.110607	0.0736406	-0.00833405	-0.223807	-0.256928
KEGG_SMALL_CELL_LUNG_CANCER	0.00165821	0.132673	-0.183941	0.0809099	0.0161122	-0.137614	0.115652	-0.0632115	0.209452	-0.20145	-0.144292	-0.0299671	-0.104782	-0.206441	0.404554	-0.168605	0.0351218	-0.0356668	0.109207	-0.274091	-0.227983	-0.302024	-0.10108	0.0283474	-0.0326633	0.0649446	-0.10752	-0.0591563	0.00214321	-0.230381	-0.0488898	0.226356	-0.174397	0.105121	-0.0417331	0.0984403	0.06997	-0.220647	0.0181751	-0.175713	-0.0287062	0.299837	-0.0306716	0.0569292	0.02132	0.000772195	-0.138883	-0.286455	-0.347377
KEGG_RENAL_CELL_CARCINOMA	0.00124186	0.161567	-0.398463	-0.433134	0.366796	-0.368096	0.173808	0.0330803	0.31693	0.0478404	-0.0254246	-0.0448246	-0.124382	-0.499204	0.112408	-0.248525	0.157628	0.323335	0.0301539	-0.35112	-0.0863731	-0.0494484	-0.326594	-0.211579	-0.0996424	0.000462139	0.345621	-0.383669	-0.32434	-0.163719	0.162128	0.302168	-0.0832999	0.145036	0.131368	0.370436	0.1121	-0.32074	0.161805	-0.200091	0.125021	-0.216421	0.0996202	0.0468835	-0.0748745	0.138794	0.0828523	0.0626464	-0.130261
KEGG_NON_SMALL_CELL_LUNG_CANCER	8.16625e-17	0.0899341	-0.190644	-0.17701	0.0486531	-0.289212	0.326882	-0.0662	0.254559	-0.287058	-0.246791	0.1395	0.00199697	-0.511803	0.200691	-0.425737	0.139648	-0.0970607	0.208148	-0.307553	0.16854	-0.271254	-0.198208	-0.216663	-0.0351708	-0.0497042	-0.0179158	-0.322261	-0.0971018	-0.233098	0.105972	0.328659	-0.0320101	0.343014	-0.143278	0.0923677	-0.080756	-0.329795	-0.116505	-0.136918	0.158061	0.00374894	0.12804	-0.0494275	0.120664	-0.133262	0.0122454	-0.492069	-0.381497
KEGG_GLIOMA	2.07743e-21	0.230313	-0.362958	-0.232434	0.197251	-0.246098	0.232494	-0.0236529	0.281233	-0.306364	-0.241241	0.234188	-0.022042	-0.484927	0.176463	-0.245601	0.115882	0.0329952	0.288417	-0.217643	-0.142957	-0.1927	-0.151782	-0.140348	-0.0934535	0.152161	-0.0218869	-0.168263	-0.0689761	-0.248384	0.272867	0.378039	-0.25106	0.0682178	0.00400422	0.205106	-0.158209	-0.339913	-0.153886	-0.249423	-0.0256358	-0.250362	0.0885885	0.105735	0.223751	-0.11874	-0.24259	-0.546827	-0.22094
KEGG_MELANOMA	3.12177e-14	0.205289	-0.356121	-0.367269	0.228547	-0.239237	0.174927	0.043068	0.169474	-0.482826	-0.0836663	0.103321	-0.228531	-0.479818	0.0188959	-0.220131	0.0745546	0.0873169	0.293406	-0.282361	-0.313209	-0.122788	-0.434289	-0.359385	-0.0764677	-0.00117703	0.175602	-0.175919	-0.0670534	-0.244074	0.20251	0.40508	-0.00882384	0.351446	-0.0164779	0.149278	-0.121475	-0.455203	-0.00696862	-0.17651	-0.175078	-0.234823	0.202554	-0.0370558	0.191068	0.108119	-0.0929494	-0.477239	-0.321428
KEGG_MATURITY_ONSET_DIABETES_OF_THE_YOUNG	8.82383e-09	-0.29108	0.0153899	-0.392873	0.0809693	-0.050989	0.488576	0.431177	0.448058	-0.208896	-0.186673	-0.199724	0.0628628	0.46455	-0.0214606	0.351556	0.0835888	0.535607	0.670584	0.0299428	0.266323	-0.54829	-0.182957	0.120743	0.541957	0.161135	-0.17603	-0.522745	0.00510102	0.397907	0.672153	0.521052	-0.0404272	0.0198691	-0.254263	0.642674	-0.140347	-0.056736	0.38872	-0.425624	-0.574195	0.508411	0.563966	-0.0229523	0.0804924	0.68086	0.505358	-0.134342	0.50224
KEGG_TGF_BETA_SIGNALING_PATHWAY	0.00426062	0.124783	-0.309789	-0.18213	0.186219	0.0283076	0.380036	0.374662	0.423174	0.123332	-0.316699	0.143766	0.104772	-0.329985	0.164987	-0.0781381	0.185848	0.298457	0.240398	-0.274719	-0.230996	-0.287389	0.0358737	-0.176207	-0.212761	0.0410113	0.233599	-0.151404	-0.0801092	-0.0427299	0.192145	0.0258281	-0.0950855	0.103639	0.125533	0.385228	0.184055	-0.342198	-0.292352	0.000840882	-0.0152299	0.0550799	0.0855616	0.185958	0.0366777	0.189676	-0.37586	-0.173379	0.0114651
KEGG_HEDGEHOG_SIGNALING_PATHWAY	2.17023e-07	0.295078	-0.0940458	0.0230687	0.349163	-0.0203795	0.469421	0.307442	0.46096	0.249003	-0.199199	0.172228	0.409203	-0.357858	0.109714	-0.275675	0.262528	-0.0535451	0.409281	0.169892	-0.0987683	-0.29742	0.352305	0.0663684	-0.383451	0.27282	-0.12241	-0.0887487	0.00604656	-0.111854	0.258805	0.195301	0.180074	0.205034	0.0114812	0.289394	0.148663	-0.0610528	-0.302763	-0.0509832	-0.0874766	0.273408	0.260644	0.322947	0.248165	0.477786	-0.36963	-0.123026	-0.133289
KEGG_BASAL_CELL_CARCINOMA	3.20279e-06	0.0676138	0.0382404	0.195396	0.109471	0.0806919	0.443168	0.217936	0.364294	-0.260704	-0.30057	0.0910597	0.303354	-0.335644	0.147355	-0.100065	0.110443	-0.0124455	0.373557	0.270381	-0.12095	-0.466453	0.357634	0.100403	-0.164214	-0.0140302	-0.17418	0.164587	-0.223956	-0.129867	0.0562686	0.0647621	0.111949	0.0484813	-0.177296	0.301519	0.233875	-0.159301	-0.28535	-0.390602	-0.089517	0.077375	0.325843	0.244208	0.399881	0.474162	-0.298	-0.257984	0.0210739
KEGG_WNT_SIGNALING_PATHWAY	0.00272876	0.242271	-0.158171	-0.120568	0.00973309	-0.253141	0.103441	0.140864	0.264467	-0.0438825	-0.209367	-0.0427421	0.12375	-0.356434	0.11799	-0.0109174	0.043784	0.0438574	0.188265	0.0909065	-0.102035	-0.16731	0.0431474	-0.0605931	0.0110234	0.0175852	0.0836558	-0.130034	-0.130208	-0.139445	0.0832174	0.0269065	-0.117955	0.115671	-0.0488941	0.133584	-0.00365291	-0.06108	-0.169843	-0.0527491	-0.112327	-0.0278445	0.0397285	0.128938	0.266433	0.219379	-0.283276	-0.20532	-0.0355906
KEGG_MELANOGENESIS	0.0001207	0.0939969	-0.14249	-0.00881186	0.0783783	-0.127004	0.390561	0.0540963	0.242096	-0.36259	-0.213915	0.122524	0.319615	-0.403577	0.385293	0.0974084	-0.0472817	0.139472	-0.0370956	0.0765796	-0.176307	-0.361104	0.0947958	0.0979521	-0.0430019	-0.153873	0.0958971	-0.0125099	-0.32662	-0.230312	0.28679	0.221364	-0.109334	-0.0247695	-0.144547	0.0638185	0.105379	-0.0835541	-0.0484131	-0.395599	0.0331142	-0.0406804	0.0435764	0.214129	0.408366	0.268786	-0.306801	-0.345091	-0.00566521
KEGG_O_GLYCAN_BIOSYNTHESIS	0.000913788	0.200962	-0.348572	-0.254951	0.327602	-0.268643	0.0452739	0.117335	0.115189	-0.21902	0.171954	0.00589022	0.310939	-0.464491	0.301527	0.0847118	0.150293	-0.260062	0.239744	-0.264153	-0.428664	-0.002604	-0.207677	0.16128	-0.347572	-0.18368	-0.460666	-0.143071	0.109319	-0.41504	0.183422	0.146917	0.17858	0.000911831	-0.181521	0.4047	0.132558	-0.243586	-0.297361	-0.239472	-0.190866	0.182022	-0.0224293	0.332252	0.27149	0.311233	0.10814	-0.12339	-0.259046
KEGG_COMPLEMENT_AND_COAGULATION_CASCADES	2.28272e-14	0.272518	-0.280508	0.368186	0.161359	0.156744	0.582293	0.320941	0.464416	0.28195	-0.34641	0.343659	0.57996	-0.310177	0.603283	0.128863	0.104136	0.174189	0.132888	-0.116793	-0.369548	-0.582327	0.282718	0.373607	0.124717	0.361041	-0.415931	0.282701	-0.120628	-0.188749	0.479592	0.243224	0.0784549	-0.323038	-0.0508039	0.510952	0.367014	-0.327645	-0.333902	-0.563543	-0.159747	0.441072	0.0418545	0.565277	-0.1035	0.474202	-0.187729	-0.384421	0.417431
KEGG_VASCULAR_SMOOTH_MUSCLE_CONTRACTION	2.18423e-10	0.239004	0.0810438	-0.0284207	0.237817	-0.153855	0.414208	0.364023	0.180484	0.0067627	-0.260023	0.182875	0.36244	-0.33656	0.34629	0.0157166	0.210188	0.121287	0.0389369	-0.05296	-0.259052	-0.296536	-0.162037	0.114796	-0.197466	0.182229	0.182602	-0.257131	-0.253812	-0.408629	0.220986	0.203272	0.0480555	-0.260747	-0.226374	0.205631	0.0848557	-0.209801	0.0252303	0.124511	0.122582	0.136554	0.000994195	0.393549	0.23122	0.353824	-0.0840437	-0.216298	-0.0677834
KEGG_HYPERTROPHIC_CARDIOMYOPATHY_HCM	6.11019e-05	0.14156	-0.310154	0.151254	0.317722	0.371248	0.355734	0.40032	0.355731	0.142082	-0.36548	0.0354976	0.287516	-0.185559	0.315059	-0.0740117	0.190736	0.135111	0.332572	0.215408	-0.456609	-0.348851	0.323419	0.267764	-0.274635	0.290856	-0.221479	0.14106	-0.341693	-0.403423	0.117509	0.0862649	-0.107682	-0.342373	-0.0211738	0.469158	0.370998	-0.0218905	-0.266515	-0.426067	-0.179941	0.0267949	0.133524	0.39464	0.207782	0.332583	-0.300292	-0.206147	-0.196868
KEGG_DILATED_CARDIOMYOPATHY	9.29997e-05	0.15278	-0.262915	0.317397	0.27081	0.121512	0.503092	0.333645	0.376384	0.157975	-0.410519	0.139639	0.429686	-0.390336	0.380893	-0.101218	0.0842824	0.192859	0.276622	0.13236	-0.428797	-0.471076	0.319656	0.196351	-0.156609	0.145845	-0.1914	0.152882	-0.383525	-0.394803	0.264165	0.171188	-0.162041	-0.294633	-0.151736	0.448349	0.357805	-0.0779246	-0.173846	-0.319229	-0.0854741	0.25547	0.221617	0.348544	0.191328	0.386363	-0.197676	-0.38782	-0.217207
KEGG_GLYCOSPHINGOLIPID_BIOSYNTHESIS_GLOBO_SERIES	5.64434e-10	0.0477777	0.0658885	-0.370301	0.618029	-0.516426	0.398782	-0.0277937	0.0275703	-0.482522	-0.689254	0.525554	0.803312	-0.645397	0.340268	-0.015331	-0.62618	-0.266682	0.132298	-0.197198	0.162891	-0.828259	0.51377	-0.512395	0.173423	-0.394068	-0.461872	0.515345	0.083325	-0.197513	-0.374194	0.255348	-0.655909	-0.145308	-0.449683	0.102331	0.246862	-0.725273	-0.523348	-0.676979	0.0430688	-0.1288	0.393358	0.413473	0.212543	0.453773	0.319754	-0.301648	0.575866
KEGG_GLYCOSPHINGOLIPID_BIOSYNTHESIS_GANGLIO_SERIES	2.02691e-07	-0.30848	-0.0474581	-0.251428	0.401888	-0.551165	0.594561	0.0232024	0.495877	-0.281361	-0.235798	0.564468	0.687601	-0.720294	0.395924	-0.103377	-0.148169	0.140952	0.333298	0.239065	-0.030249	-0.776131	0.250047	-0.351686	-0.023084	-0.398127	-0.571169	0.221316	0.0294586	-0.196302	0.485512	0.618583	-0.238689	-0.134045	-0.530491	0.471858	0.24945	-0.681709	-0.379229	-0.422705	-0.0397364	-0.476223	-0.132071	0.00953365	-0.198604	0.676326	0.0439111	-0.767577	0.52068
KEGG_NEUROACTIVE_LIGAND_RECEPTOR_INTERACTION	1.81485e-05	0.022998	-0.0816138	-0.0533109	0.254346	-0.335729	0.283939	0.2014	0.0680581	-0.0865568	0.140878	0.122881	0.277315	-0.0855519	0.0687045	0.0985892	-0.0371544	0.104649	0.0111699	0.0156415	-0.0489421	-0.386063	0.0735243	0.111058	0.193608	-0.0521149	0.0662404	0.148651	-0.296762	-0.18506	0.285786	0.221363	-0.198315	-0.0283528	0.250149	0.215493	-0.0511867	-0.191992	0.0200536	0.077692	-0.0352463	0.215681	0.303797	0.251554	0.328006	0.177133	-0.0073938	-0.32459	-0.0325627
KEGG_OLFACTORY_TRANSDUCTION	3.13398e-07	0.41461	-0.401688	0.145348	0.278586	-0.0378147	0.367514	0.253716	0.333053	-0.200695	-0.366399	0.0724605	0.488335	-0.301774	-0.044502	0.354174	0.0436584	0.346497	0.305464	0.558018	-0.298192	-0.344517	0.352347	-0.0203133	0.254175	0.552575	-0.00229965	0.0251214	-0.299454	-0.368392	0.313836	0.4687	-0.11513	-0.270369	-0.174937	0.107505	-0.0721109	0.206543	-0.140238	-0.4221	-0.436272	-0.362799	0.239687	0.502339	0.391324	0.163378	-0.202724	-0.204468	0.0253162
KEGG_VIBRIO_CHOLERAE_INFECTION	1.83911e-18	0.0662439	-0.161162	-0.262388	0.0580337	-0.559527	-0.230659	0.047039	0.0190336	-0.372975	-0.0425831	-0.149887	-0.294092	-0.289205	-0.158185	-0.0170304	-0.256846	0.143712	-0.110404	-0.291459	-0.0452931	0.0618278	-0.275528	-0.117696	-0.28038	0.00905908	0.0168191	-0.0967595	0.0644461	0.0204019	0.125372	0.0263961	-0.396342	0.431439	0.251752	-0.102974	-0.54942	-0.0274418	0.217574	-0.0429385	-0.012982	-0.257624	-0.406745	-0.481969	-0.209243	-0.338593	-0.157778	-0.316022	0.255302
KEGG_EPITHELIAL_CELL_SIGNALING_IN_HELICOBACTER_PYLORI_INFECTION	5.07869e-12	0.186311	0.0326815	-0.350325	-0.132995	-0.414306	0.099483	-0.0282947	0.0375987	-0.19758	-0.0463851	0.0314647	0.181129	-0.394305	0.00964872	-0.335198	-0.27208	0.359987	-0.219293	-0.145546	0.14755	-0.163878	0.132743	0.0251786	0.0117476	0.13182	-0.00689869	-0.0258814	0.121282	0.181444	0.103663	0.48048	-0.159112	0.373981	0.461851	-0.0511244	-0.370227	0.115391	0.207481	-0.0539273	-0.0485739	-0.305738	-0.337182	-0.0372556	-0.0313212	-0.0706222	-0.0675165	-0.156564	0.0160921
KEGG_LYSINE_DEGRADATION	1.42296e-20	0.253454	0.0908461	0.00781684	0.0206357	-0.398192	0.0477545	-0.168342	-0.13653	-0.0868505	-0.00844205	-0.0426626	-0.297905	-0.368565	0.056231	-0.362154	-0.131554	0.116017	-0.0353207	-0.260723	-0.284743	0.372075	-0.227003	0.013895	-0.364399	-0.397758	-0.322404	-0.106638	-0.21004	-0.181901	-0.0286962	-0.294741	0.198155	0.124463	0.100095	-0.193162	0.236039	-0.174455	0.164406	-0.333977	-0.0106824	-0.229169	-0.203063	-0.0637004	-0.0974296	0.119841	0.0240092	-0.136203	-0.359882
KEGG_PANCREATIC_CANCER	2.25639e-07	0.13861	-0.40429	-0.281962	-0.0221257	-0.346931	-0.00887296	-0.0866873	0.185105	-0.0998698	-0.0443817	-0.110225	-0.251901	-0.367805	0.142281	-0.292395	-0.270582	0.234522	0.275245	-0.427322	0.0227397	-0.069187	-0.135554	-0.222671	-0.070949	-0.0714882	0.22133	-0.21185	0.195673	-0.0779934	-0.0842941	0.247653	-0.0817185	0.34105	0.0186296	0.151603	-0.16025	-0.0929731	0.0726538	-0.127594	0.22486	0.0643122	0.0616382	-0.262288	-0.0245263	-0.223936	-0.0417311	-0.405303	-0.374921
KEGG_BLADDER_CANCER	2.16444e-25	-0.0256495	-0.375554	-0.334969	-0.178188	-0.534067	-0.281756	-0.452037	-0.0794642	-0.440861	0.11904	-0.114618	-0.422995	-0.442482	-0.0802927	-0.190065	-0.239591	0.0430219	0.0177997	-0.512805	-0.218671	-0.013385	-0.597637	-0.246497	-0.11411	-0.318981	0.0920016	-0.183873	-0.0331532	-0.0285398	-0.0548993	0.0955029	-0.38663	0.496906	0.194754	0.105728	-0.190476	-0.397136	-0.0185498	0.0339498	-0.169378	0.21662	-0.113678	-0.500036	-0.0149881	-0.487079	-0.182418	-0.39119	-0.427404
KEGG_GAP_JUNCTION	1.40116e-09	0.0707887	-0.321556	-0.115095	0.262757	-0.27483	0.254918	0.131195	0.221815	-0.198412	-0.155846	0.140525	-0.0158228	-0.474974	0.257675	-0.184729	-0.0755256	-0.0632099	0.0211052	-0.215946	-0.278057	-0.263549	-0.284019	-0.153535	-0.276025	-0.0281478	-0.152149	-0.213134	-0.302099	-0.11875	0.289014	0.232897	-0.24783	0.369991	-0.162865	0.149158	0.081075	-0.388986	0.0294721	0.0559708	-0.0132477	-0.0425518	-0.15227	-0.0262898	0.0728221	-0.0216687	-0.0236162	-0.43379	-0.369876
KEGG_PATHOGENIC_ESCHERICHIA_COLI_INFECTION	6.67656e-43	0.178559	-0.543122	-0.0894091	0.155697	-0.355361	-0.224621	0.0372015	0.192712	-0.29365	-0.411191	-0.155355	-0.393717	-0.421459	0.252042	0.0874327	-0.158884	0.191607	-0.265263	-0.183155	-0.0964787	-0.353833	-0.251084	-0.343433	-0.149608	-0.280365	-0.212809	-0.0323139	-0.278756	-0.173161	0.0693193	0.111862	-0.358087	0.276567	0.371119	-0.0622221	0.113014	-0.543264	-0.0461035	-0.382995	-0.319605	-0.182811	-0.423993	-0.341189	-0.415198	-0.300653	-0.211503	-0.306825	-0.0984861
KEGG_FC_GAMMA_R_MEDIATED_PHAGOCYTOSIS	2.78149e-25	0.244639	-0.230503	-0.181131	-0.109202	-0.318514	0.0862657	0.130505	0.256151	-0.327385	-0.21474	-0.0451587	0.0812882	-0.380418	0.0274875	-0.325672	-0.0957199	0.221378	-0.146308	-0.303203	0.195546	-0.292386	-0.183756	-0.0146619	-0.00641192	-0.0737516	-0.109905	-0.048585	0.0474075	-0.211297	0.147585	0.238671	-0.199002	0.0589765	0.150639	0.0313792	0.151213	-0.266422	-0.197167	-0.309899	-0.161498	-0.0199616	-0.102846	-0.0220164	-0.217002	-0.144316	-0.0714566	-0.333956	0.067648
KEGG_REGULATION_OF_ACTIN_CYTOSKELETON	4.4407e-16	0.248558	-0.355549	-0.137528	0.292604	-0.230408	0.110517	0.143592	0.237886	-0.14955	-0.277313	-0.020582	0.0161748	-0.35013	0.0936731	-0.297741	-0.0511806	0.146219	0.105037	-0.0943896	-0.0875078	-0.217617	-0.205361	-0.193434	-0.0955666	0.0132165	-0.0327644	-0.150612	-0.200577	-0.335271	0.184181	0.162522	-0.143052	0.0525997	0.0515113	0.15909	0.254689	-0.277643	-0.107096	-0.436735	8.3326e-05	-0.0839154	-0.0258712	0.0912313	0.0710036	0.098271	-0.156139	-0.21091	0.0273531
KEGG_GLYCOSAMINOGLYCAN_BIOSYNTHESIS_KERATAN_SULFATE	8.22282e-20	-0.310874	-0.236851	-0.422448	0.636197	0.268417	0.404839	-0.153622	0.397843	-0.239181	-0.30074	-0.281607	0.58547	-0.726633	0.0363135	0.0990177	-0.386211	-0.494778	0.567345	0.332852	-0.19214	-0.366792	0.453665	0.0799211	0.161118	-0.473679	-0.441633	0.11687	-0.279919	-0.0576387	0.340646	-0.531636	-0.624552	-0.382128	0.239985	0.154028	0.0906872	-0.163225	-0.10602	-0.256394	-0.216574	-0.181707	0.0193361	0.0957071	0.0422474	-0.276496	0.479007	-0.530352	-0.273508
KEGG_GALACTOSE_METABOLISM	1.9828e-62	-0.462477	0.1239	-0.0285067	0.42955	-0.442393	-0.193838	-0.26872	-0.244072	-0.688642	-0.000775435	0.127497	0.0189091	-0.587238	-0.149543	-0.555837	-0.711201	-0.501511	-0.47869	0.0244932	0.0129139	0.1051	-0.00917093	-0.233956	-0.386074	-0.569988	-0.781311	0.105965	-0.149575	-0.192382	0.124131	-0.554505	-0.566942	-0.213904	-0.195587	-0.03302	0.285226	-0.226173	-0.414172	-0.643816	-0.758856	-0.336182	-0.54743	-0.441639	-0.0644949	-0.169723	0.533807	-0.179044	0.000700689
KEGG_GLYCOSPHINGOLIPID_BIOSYNTHESIS_LACTO_AND_NEOLACTO_SERIES	3.80188e-73	-0.446786	-0.382413	-0.377366	0.288241	-0.221223	-0.0983435	-0.281252	-0.371874	-0.507953	-0.211714	0.140106	0.0958951	-0.450442	-0.360127	-0.0158281	-0.572486	-0.0382815	-0.173617	-0.0695773	0.176575	-0.391167	0.275064	-0.480129	0.103594	-0.433485	-0.0881841	0.226381	-0.439537	-0.400208	-0.101719	-0.237384	-0.660729	0.087375	0.323829	-0.096585	-0.00156979	-0.397905	-0.427448	-0.337816	-0.528774	-0.152462	0.0439587	-0.20464	0.285675	-0.23268	-0.240183	-0.441665	0.0406391
KEGG_AMYOTROPHIC_LATERAL_SCLEROSIS_ALS	1.21517e-10	-0.267997	-0.0515561	-0.148777	0.138285	-0.192431	0.0529223	0.139844	0.0468907	-0.152994	-0.178145	0.170058	0.0273721	-0.113383	-0.106205	-0.0552689	-0.0647191	-0.0293158	-0.070346	-0.0612959	0.300378	-0.147846	-0.327218	0.102268	0.14369	0.0105518	0.0271705	0.138447	-0.200685	-0.0303588	0.225945	0.090537	-0.170681	-0.0510891	0.275527	0.179091	-0.292697	-0.234045	-0.471216	0.00480422	-0.151809	-0.116827	-0.379125	-0.219926	-0.13492	0.288081	0.0468675	0.0719131	-0.00981551
KEGG_CYTOKINE_CYTOKINE_RECEPTOR_INTERACTION	1.383e-10	-0.213939	-0.475885	-0.171601	-0.0144154	-0.15539	0.339452	-0.178193	0.303279	-0.314176	-0.241568	0.0955094	0.415037	-0.269676	0.201299	-0.0729043	-0.298489	0.223419	-0.36047	-0.199361	0.225803	-0.518062	0.180659	-0.303512	0.205119	-0.0471699	-0.233191	0.250596	0.0996737	0.120698	0.0953109	0.442771	-0.395867	0.157884	0.200959	0.191584	0.129278	-0.433296	-0.45023	-0.443682	-0.391507	0.331426	0.312799	0.325508	0.187314	0.0737591	0.318552	-0.329636	0.262302
KEGG_HEMATOPOIETIC_CELL_LINEAGE	0.00147721	-0.223109	-0.298324	0.0163155	-0.163659	0.00835163	0.285821	-0.0102061	0.375669	-0.13048	-0.237199	0.14459	0.300789	-0.307582	0.131613	-0.0866851	-0.384586	0.0178594	-0.169153	-0.340814	0.12437	-0.521773	0.368158	-0.317543	0.22551	-0.0894437	-0.205928	0.181226	0.0919938	-0.0699318	0.0672171	0.321927	-0.469801	0.102002	0.261211	0.395084	0.176395	-0.302992	-0.565615	-0.544705	-0.383102	0.339806	0.31188	0.0829336	-0.19261	0.198079	0.354396	-0.267106	0.256397
KEGG_LEISHMANIA_INFECTION	1.71462e-09	0.0825103	-0.248372	-0.0279302	0.0809815	-0.39191	-0.0445355	-0.279956	0.34666	-0.333664	-0.440943	0.123831	0.277331	-0.546396	0.0633297	-0.344144	-0.192975	0.100343	-0.337004	-0.515307	0.375063	-0.440168	0.53267	-0.196637	-0.138303	-0.36338	-0.294052	0.10114	0.114313	0.0654583	-0.139659	0.419845	-0.505934	0.336532	0.138748	0.146609	0.252575	-0.48696	-0.502518	-0.577613	-0.34738	0.397438	-0.239131	-0.167857	-0.298306	-0.0530028	0.297477	-0.366656	0.0808021
KEGG_INTESTINAL_IMMUNE_NETWORK_FOR_IGA_PRODUCTION	6.23771e-07	0.312687	-0.464752	-0.181599	0.307145	-0.439266	0.184937	-0.276382	0.184118	-0.11783	-0.482495	0.365619	0.598669	-0.67831	-0.147351	-0.498804	-0.175909	0.150387	-0.613752	-0.520196	0.627093	-0.594118	0.420129	-0.32634	0.0869957	-0.413617	-0.592849	-0.0250374	0.254228	0.351959	-0.441406	0.575433	-0.329598	0.286026	-0.106007	0.158173	-0.116346	-0.621853	-0.654	-0.532706	-0.551799	0.452724	0.386638	0.0404552	-0.292577	-0.341174	0.641735	0.0532112	0.0624892
KEGG_ASTHMA	0.000117358	-0.156298	-0.483567	-0.294157	0.325447	0.0891701	0.0516396	-0.0779014	0.221452	0.183913	-0.702854	0.303175	0.548616	-0.646046	-0.0577173	-0.396507	-0.11697	-0.129536	-0.524842	-0.359315	0.550541	-0.575689	0.548738	-0.413777	0.0804329	-0.46372	-0.362655	0.370159	-0.0897467	0.193587	-0.200523	0.477136	-0.31432	0.386381	0.124148	-0.0664865	-0.298797	-0.617789	-0.513563	-0.707505	-0.558565	0.53044	0.236722	-0.101356	-0.226781	-0.383677	0.723514	-0.11408	-0.202303
KEGG_CELL_ADHESION_MOLECULES_CAMS	1.38891e-13	0.297602	-0.337939	-0.114577	0.313167	-0.4332	0.132019	0.0227522	0.341437	-0.332448	-0.330751	0.0988702	0.277003	-0.464908	0.149724	-0.175742	-0.261917	0.31738	-0.260252	-0.101046	-0.000808695	-0.566484	0.225227	-0.206553	0.10286	-0.241996	-0.392327	-0.0148099	0.0289556	-0.272131	0.212445	0.29049	-0.254978	0.250673	0.225423	0.00278636	0.0516393	-0.430139	-0.414564	-0.231717	-0.388562	0.428661	-0.0695702	0.261915	-0.01467	0.225223	0.146188	-0.223024	0.127762
KEGG_VIRAL_MYOCARDITIS	3.54957e-13	0.184075	-0.260099	-0.0724417	0.273668	-0.498546	-0.0569514	0.11701	0.177776	-0.281591	-0.375806	0.0675847	0.133247	-0.541919	-0.0566633	-0.327913	-0.353208	0.263518	-0.345855	-0.335204	0.280037	-0.548338	0.291301	-0.197521	-0.00885065	-0.367442	-0.62283	0.157305	0.162384	-0.293728	-0.122198	0.446499	-0.28707	0.529262	-0.105042	0.0192215	0.0588113	-0.476909	-0.528113	-0.131224	-0.570688	0.334748	0.00883698	-0.0100607	-0.371142	-0.214522	0.227668	-0.0399192	-0.123745
KEGG_CHEMOKINE_SIGNALING_PATHWAY	2.44482e-09	-0.101404	-0.326317	-0.0915592	-0.0256673	-0.259331	0.23411	-0.0254208	0.330011	-0.176193	-0.150445	0.169759	0.315488	-0.432789	0.05671	-0.247569	-0.1733	0.281778	-0.291922	-0.160698	0.285805	-0.417135	0.0236927	-0.287464	0.0750445	-0.182176	-0.11698	0.0270727	-0.148852	0.0281213	0.187366	0.382044	-0.258355	0.20563	-0.178771	0.131834	0.0702833	-0.310265	-0.190547	-0.188051	-0.226232	0.130725	0.084319	0.243872	0.065922	0.0816628	0.221395	-0.308996	0.0918772
KEGG_NATURAL_KILLER_CELL_MEDIATED_CYTOTOXICITY	2.59931e-32	-0.0208599	-0.300299	-0.235806	0.16968	-0.426532	0.150978	-0.267821	0.135824	-0.367143	-0.178558	0.240273	0.269519	-0.296296	-0.0837893	-0.372272	-0.395037	0.118844	-0.336533	-0.331461	0.275922	-0.307245	0.0256723	-0.351885	-0.0989495	-0.238494	-0.352197	0.0148434	0.166018	-0.206443	0.225508	0.338967	-0.403546	0.224508	-0.0700807	-0.0403871	0.0172376	-0.490447	-0.438738	-0.102229	-0.438196	0.205658	0.171637	0.0673184	-0.0602078	-0.14096	0.419425	-0.200358	-0.0213859
KEGG_TRYPTOPHAN_METABOLISM	9.328e-13	-0.307286	-0.0338892	-0.415751	-0.125501	-0.605754	0.428957	-0.180419	0.135503	-0.472712	-0.282866	0.0137529	-0.128232	-0.542799	-0.0738164	-0.152086	-0.486514	0.100048	-0.268719	-0.394754	0.307792	0.0312034	-0.277701	-0.125461	0.0371195	-0.366522	-0.323395	0.141274	0.0692817	0.064577	0.12853	0.246768	-0.39889	0.178307	0.0826773	0.223674	-0.168476	-0.285068	-0.202498	-0.428838	-0.301813	0.230913	-0.159329	-0.367139	-0.285113	-0.069924	0.333175	-0.313115	-0.0179753
KEGG_SYSTEMIC_LUPUS_ERYTHEMATOSUS	2.34672e-09	0.0355716	-0.154671	0.119602	-0.180999	-0.38526	-0.316738	-0.0297358	-0.313046	-0.236874	-0.49327	-0.111424	-0.0370615	-0.340802	0.495692	0.170256	-0.302718	0.324193	-0.287765	-0.278242	0.202898	-0.302768	0.120888	0.0790964	0.503171	-0.386639	-0.364142	0.287031	-0.172852	0.0754115	0.094002	-0.0511176	-0.154798	0.436935	-0.112575	-0.171216	-0.24422	-0.299129	0.00733458	0.104914	-0.351361	0.0736029	0.139413	-0.286721	-0.530575	-0.278979	0.482966	-0.356261	0.118938
KEGG_NICOTINATE_AND_NICOTINAMIDE_METABOLISM	1.16258e-06	-0.146488	-0.11861	0.169896	-0.173273	-0.320666	0.174007	0.32422	0.452677	0.205623	0.602129	-0.335929	-0.246278	-0.266506	-0.598552	-0.31122	-0.117583	0.201704	0.000570236	-0.323225	0.0734981	-0.140106	-0.302553	-0.334909	-0.097446	0.131855	-0.147928	0.158651	0.130029	0.011818	0.298322	0.0385829	-0.145688	0.277084	0.0949007	0.282749	-0.178597	0.264513	-0.435899	-0.00831071	-0.0936258	0.223562	0.203956	-0.0996237	0.21443	-0.615293	0.238543	-0.0170905	0.00484147
KEGG_PRIMARY_IMMUNODEFICIENCY	9.86078e-18	-0.252195	-0.372896	0.255244	-0.0761841	-0.250813	0.00869416	-0.294349	-0.226048	-0.439459	-0.325243	0.429854	0.284619	-0.481448	0.491801	-0.400721	-0.502874	0.136785	-0.411824	-0.441528	0.432755	-0.392012	0.331814	-0.164882	0.0478162	-0.472135	-0.496613	0.0852893	0.224875	0.393133	-0.549969	0.558019	-0.447613	0.365139	0.251232	-0.183561	-0.258043	-0.600987	-0.560717	-0.260102	-0.448865	0.358135	0.349947	-0.0904972	-0.327553	-0.477429	0.550215	0.0362056	-0.280504
KEGG_ANTIGEN_PROCESSING_AND_PRESENTATION	5.53711e-08	0.0235858	0.0867762	-0.197678	0.0502328	-0.138888	-0.350353	-0.397202	0.112807	-0.433448	-0.289375	-0.0412874	0.17338	-0.451371	0.0121234	-0.404713	-0.379987	0.292464	-0.56178	-0.511737	0.501193	-0.327534	0.349678	-0.326019	-0.0412705	-0.343155	-0.560503	-0.23247	0.551599	0.297969	-0.607744	0.351616	-0.23614	0.47883	-0.195615	-0.152472	-0.0878581	-0.29747	-0.549764	0.196511	-0.463947	0.659409	0.0173857	-0.240143	-0.546551	-0.404102	0.717752	-0.060415	0.0418169
KEGG_TYPE_I_DIABETES_MELLITUS	1.43373e-07	-0.125716	0.00526708	0.0490718	0.0910057	-0.441007	-0.114512	-0.256649	0.0783129	-0.430108	-0.388168	-0.0349764	0.0416491	-0.555717	-0.103234	-0.227549	-0.445444	0.351202	-0.558954	-0.461902	0.48791	-0.560248	0.432228	-0.311363	0.045837	-0.355952	-0.585077	0.0432541	0.505752	0.230225	-0.375702	0.577274	-0.439197	0.416909	-0.212664	-0.0604694	-0.204731	-0.528029	-0.603041	0.0937078	-0.649594	0.465874	0.100698	-0.208888	-0.384523	-0.408859	0.540631	-0.289462	0.0835539
KEGG_AUTOIMMUNE_THYROID_DISEASE	3.0816e-07	-0.0111584	-0.326772	-0.0084235	0.291058	-0.496347	-0.0551863	-0.320515	-0.00667203	-0.323623	-0.48088	0.231644	0.447876	-0.708988	0.0908436	-0.491088	-0.550269	0.469722	-0.611201	-0.433843	0.678793	-0.668423	0.441163	-0.414794	0.192392	-0.510326	-0.691972	0.0839756	0.605898	0.101921	-0.461475	0.625708	-0.327187	0.609879	-0.194057	-0.0404481	-0.410842	-0.542222	-0.663159	0.111798	-0.689454	0.673172	0.293992	0.100509	-0.404434	-0.257366	0.673133	0.000927423	0.00575175
KEGG_ALLOGRAFT_REJECTION	5.64182e-11	-0.182672	-0.310733	0.146354	0.437631	-0.537181	-0.0410369	-0.327051	-0.00667127	-0.519269	-0.512664	0.210162	0.377926	-0.722839	-0.0736524	-0.438018	-0.545675	0.397219	-0.647637	-0.469933	0.639031	-0.666628	0.541963	-0.489648	0.0491876	-0.532855	-0.681386	0.155616	0.592051	0.15574	-0.500511	0.62052	-0.398707	0.595395	-0.227851	-0.156601	-0.300246	-0.590291	-0.690516	-0.0158641	-0.669392	0.640495	0.140828	0.140557	-0.425129	-0.370082	0.761131	-0.0854505	0.00575109
KEGG_GRAFT_VERSUS_HOST_DISEASE	4.04368e-11	-0.140605	-0.256847	0.206045	0.131249	-0.478026	-0.0697136	-0.328309	0.0426584	-0.428745	-0.482837	-0.0128856	0.154551	-0.618429	-0.00195537	-0.536098	-0.495812	0.417985	-0.647673	-0.576086	0.572601	-0.672244	0.555589	-0.467402	0.086893	-0.473579	-0.619391	0.135266	0.628578	0.15574	-0.53874	0.617475	-0.455273	0.577105	-0.101612	-0.0146085	-0.222895	-0.593859	-0.665164	-0.0335232	-0.668258	0.656539	0.206767	-0.224131	-0.517745	-0.404082	0.71595	-0.20706	-0.00095258
KEGG_CYTOSOLIC_DNA_SENSING_PATHWAY	6.3739e-06	-0.260978	-0.485297	0.270471	-0.368806	-0.262121	0.21164	-0.375604	-0.271127	0.0809187	-0.193895	0.00192437	-0.275823	-0.282493	-0.0180449	-0.122976	-0.466602	0.203074	-0.532241	-0.463492	0.396416	-0.421405	0.20721	-0.294555	-0.162763	-0.267726	-0.43986	0.29026	0.519506	0.404163	-0.279068	0.382991	-0.24698	0.323124	0.12947	-0.192753	0.137429	-0.352285	-0.265879	-0.176243	-0.364286	0.41262	0.119831	-0.290973	-0.351091	-0.325564	0.44241	0.125836	0.0583239
KEGG_TOLL_LIKE_RECEPTOR_SIGNALING_PATHWAY	0.000140566	-0.180158	-0.158124	0.0314646	0.102101	-0.272804	0.0659551	-0.477259	0.207764	-0.24406	-0.12011	0.178849	0.0436009	-0.433544	-0.215455	-0.539164	-0.220019	0.182377	-0.367729	-0.54333	0.278152	-0.182227	-0.112301	-0.103916	-0.248703	-0.171579	-0.125526	0.0193163	0.516585	-0.0345825	-0.103184	0.399456	-0.195555	0.148301	0.201155	0.227759	0.267242	-0.391104	-0.417414	-0.206038	-0.233875	0.412763	0.152211	0.0396743	-0.218133	-0.0708268	0.282725	-0.0729641	0.0298286
KEGG_NOD_LIKE_RECEPTOR_SIGNALING_PATHWAY	2.84858e-09	-0.13226	-0.362866	-0.0923866	-0.214792	-0.279788	0.029543	-0.314995	0.212634	-0.195087	-0.315643	-0.121532	0.0972693	-0.225232	-0.033451	-0.337152	-0.282657	0.237361	-0.440527	-0.481424	0.468446	-0.369908	0.0616164	-0.271583	0.0239175	-0.130947	-0.161238	0.324548	0.366962	0.0891473	-0.0471011	0.51059	-0.430086	0.204886	0.342722	0.0207493	0.260379	-0.364771	-0.42668	-0.294443	-0.333129	0.423964	0.169052	-0.129436	-0.147663	-0.154386	0.2894	0.0194184	0.0684122
KEGG_PRIMARY_BILE_ACID_BIOSYNTHESIS	3.46156e-09	-0.0872414	0.07741	-0.362312	0.541129	-0.118977	0.489736	0.563469	0.290155	-0.327707	-0.21135	0.181008	0.343984	0.0481595	0.0548259	0.281494	0.392164	0.0318533	0.223504	0.339944	-0.385673	0.378386	-0.360532	-0.0824178	0.124853	0.266913	0.0602299	-0.0735632	0.0457244	0.127098	0.446936	-0.0955975	0.438132	-0.346132	-0.125925	-0.129636	0.258139	0.278977	-0.0573291	-0.166704	-0.316715	0.00545244	0.157418	0.0391113	0.34586	0.210511	0.370937	0.57591	0.601114
KEGG_STEROID_HORMONE_BIOSYNTHESIS	0.000325832	0.135603	-0.085938	-0.128034	0.516585	0.07201	0.245132	0.177771	0.0263082	-0.0700058	-0.42915	0.280014	0.133245	-0.377051	-0.00122	0.281078	-0.0131257	-0.222249	0.159897	0.37283	-0.30921	-0.196974	-0.0754167	-0.141734	0.488475	0.240947	0.116822	0.166608	-0.142271	-0.0774168	0.312939	0.092679	-0.192326	-0.444902	0.312627	0.446041	-0.0470029	0.23094	-0.159395	-0.164446	-0.153059	0.182694	0.318557	0.0943501	0.508855	0.299545	-0.130286	0.164853	0.478503
KEGG_DRUG_METABOLISM_CYTOCHROME_P450	8.74077e-08	-0.362761	-0.0336086	0.239239	-0.0143175	0.16231	0.391971	0.200823	-0.164305	-0.0583775	-0.324006	0.428407	0.3816	0.47692	-0.00504029	0.378398	0.264623	-0.336685	-0.11686	0.555248	0.0575933	-0.23726	0.29334	0.141058	0.518216	0.291362	0.316638	0.0687831	-0.468413	-0.276658	0.0564913	-0.304955	0.295854	-0.194649	-0.248708	0.0654582	-0.399993	0.535898	0.0565567	-0.364518	0.166924	0.0123313	0.278123	0.196182	0.485236	0.257173	-0.436762	-0.425528	0.498197
KEGG_HISTIDINE_METABOLISM	1.38528e-13	0.0245679	-0.0603819	-0.110716	-0.256504	-0.0529418	0.34956	0.250313	0.146853	-0.221832	-0.308304	0.241544	0.0250749	-0.0616568	-0.0853648	0.314357	-0.211567	0.11298	-0.474615	0.198168	0.0746872	-0.223745	-0.260779	0.0425446	0.240105	-0.142286	0.313481	0.326872	-0.0793311	-0.180508	0.432399	-0.214797	0.425627	-0.203789	-0.0768807	-0.0835457	0.118873	0.0564362	-0.185382	-0.485291	0.445949	-0.199478	-0.118377	0.124695	0.155875	0.261154	-0.312914	0.128266	0.443515
KEGG_TYROSINE_METABOLISM	1.8083e-26	-0.214103	0.232154	-0.2364	-0.228671	-0.000301075	0.2212	0.0939875	-0.376264	0.0414718	-0.0422285	0.132138	-0.128964	0.261336	0.0630869	0.277779	-0.0427999	0.180674	-0.450812	0.392787	0.118799	-0.164443	-0.260498	0.132862	0.593646	0.195602	0.130599	0.370599	0.11568	0.0253432	0.408851	-0.261613	0.15929	0.0482815	0.000261508	-0.0826849	-0.193357	0.414238	-0.0953213	-0.23086	0.136268	0.0730658	-0.120975	-0.136436	0.0380119	-0.0049309	-0.207466	-0.0329171	0.569682
KEGG_TAURINE_AND_HYPOTAURINE_METABOLISM	2.97193e-26	0.40395	0.918475	0.778505	-0.402152	0.416779	0.689517	-0.0816743	-0.438167	0.336896	-0.304283	0.819612	0.699736	0.142677	0.6371	0.321948	-0.437693	-0.100815	-0.239752	0.65151	0.683628	-0.0268906	0.84671	0.865197	0.721836	0.409195	-0.509173	0.768056	0.00574119	0.435248	0.279956	-0.278692	0.564573	-0.867723	-0.320358	0.113013	0.0349064	0.950215	0.209445	-0.590309	0.309909	0.601698	0.323486	0.272821	-0.586878	0.563952	-0.394763	-0.614262	0.22949
KEGG_ARACHIDONIC_ACID_METABOLISM	0.00192228	0.0607121	-0.00186896	0.25132	-0.0806938	0.163172	0.38428	0.444648	-0.14176	-0.0587782	-0.251352	0.223763	0.256386	0.00728518	0.0113817	0.275503	-0.221177	-0.259287	0.0112403	0.325046	0.116209	-0.139374	0.518169	0.218786	0.287723	-0.0565667	-0.0990964	0.090922	0.179132	-0.172684	-0.128289	-0.0687332	0.0193524	-0.057982	0.197388	0.0893303	-0.2317	0.195284	-0.235915	-0.293416	-0.04928	-0.234717	-0.0344498	-0.061969	0.137982	0.233105	0.144158	-0.013753	0.35194
KEGG_PROXIMAL_TUBULE_BICARBONATE_RECLAMATION	9.61969e-05	-0.139819	0.115931	-0.525264	-0.215477	-0.0573904	-0.448851	0.134927	-0.214606	-0.332834	-0.50792	-0.0103149	-0.229881	-0.233878	0.282831	-0.0676651	-0.320937	0.33873	0.286598	0.142736	0.315542	-0.120905	-0.30217	-0.22562	0.517905	-0.287002	0.0579518	-0.181573	-0.341522	0.0110152	-0.104639	-0.101207	-0.223862	-0.290635	-0.293631	0.264304	-0.350602	0.358692	0.00874605	-0.035177	0.274851	-0.126349	-0.382636	-0.25868	0.18826	0.0807151	0.513932	-0.142265	0.137266
KEGG_GLUTATHIONE_METABOLISM	0.00434808	-0.359369	-0.0475045	0.137637	-0.0832153	-0.128483	-0.115272	0.249962	-0.0998564	-0.353937	-0.180665	-0.0518123	-0.0498515	0.200196	-0.146503	0.214487	0.0424859	-0.0873564	0.167312	0.259593	0.292761	-0.0149972	-0.0652701	0.0866247	0.562838	0.0800036	0.0839409	0.074208	-0.235636	0.286987	-0.382609	-0.331702	-0.267748	0.0905533	-0.104242	0.016458	-0.387904	0.252118	-0.0161369	-0.242853	-0.0725237	-0.231286	-0.555344	-0.456313	-0.0806259	-0.11444	-0.352826	-0.42907	0.42682
KEGG_CARDIAC_MUSCLE_CONTRACTION	0.00305888	-0.328084	-0.211528	-0.0953779	-0.184448	-0.226832	-0.2226	0.310666	-0.350557	-0.197246	-0.400094	-0.276069	-0.266711	0.0902306	-0.097244	0.308427	-0.374603	0.33008	-0.251106	0.496832	0.333401	0.016343	0.208569	0.0466239	0.559255	0.0150191	-0.303382	0.199254	0.112578	0.301065	-0.0897033	-0.346184	-0.362968	-0.0338651	-0.338486	0.0556505	-0.568542	0.31273	0.375064	0.0267213	-0.193738	-0.297632	-0.60678	-0.471216	-0.356806	-0.190063	-0.296614	-0.392432	0.201713
KEGG_ALZHEIMERS_DISEASE	2.97401e-07	-0.315167	-0.215783	-0.184593	0.0916132	-0.219316	-0.273266	0.266175	-0.366212	-0.358509	-0.323264	-0.0904357	-0.345917	0.185802	0.0315649	0.256093	-0.28366	0.242991	-0.425637	0.312995	0.219992	0.068853	-0.0991997	0.203725	0.408779	0.0686389	-0.0472241	0.0297348	0.185654	0.369001	-0.321639	-0.194811	-0.363755	0.116955	-0.098473	-0.168086	-0.538404	0.118175	0.128438	-0.0833692	-0.234303	-0.369213	-0.541949	-0.408265	-0.345149	-0.339013	-0.38723	0.0493962	0.275596
KEGG_OXIDATIVE_PHOSPHORYLATION	0.000907752	-0.390621	-0.142809	-0.156887	-0.208733	-0.311625	-0.455305	0.369262	-0.555548	-0.32422	-0.423599	-0.195253	-0.44462	0.323565	-0.193168	0.471697	-0.453106	0.21281	-0.516447	0.485021	0.509458	0.306791	-0.0375587	0.0845082	0.60034	-0.143731	-0.0414015	-0.0264853	0.265686	0.545148	-0.451508	-0.420971	-0.40104	0.212828	-0.124747	-0.320651	-0.672656	0.402034	0.438724	0.116246	-0.202567	-0.591267	-0.65423	-0.64668	-0.464089	-0.503472	-0.557866	-0.104359	0.446222
KEGG_PARKINSONS_DISEASE	0.000103419	-0.363044	-0.171751	-0.0232156	-0.133242	-0.304454	-0.357438	0.436619	-0.551429	-0.318015	-0.441438	-0.155624	-0.374991	0.210792	-0.121518	0.374652	-0.496021	0.157898	-0.523278	0.532748	0.525666	0.2408	0.149285	0.0754408	0.571929	-0.161395	-0.310322	0.0495839	0.321373	0.399666	-0.366955	-0.417458	-0.341773	0.134266	-0.37293	-0.421589	-0.607626	0.320543	0.376311	0.0935063	-0.321349	-0.54087	-0.684541	-0.579036	-0.506419	-0.46306	-0.600514	-0.23313	0.338447
KEGG_ARGININE_AND_PROLINE_METABOLISM	0.00616292	-0.199955	0.285081	-0.00252666	0.121159	-0.0822813	-0.253645	0.387399	-0.246967	-0.15951	-0.057259	0.0104666	-0.233327	0.0603591	-0.0731186	-0.121714	-0.317631	0.144065	-0.2349	0.231325	-0.142844	0.034358	-0.144243	0.104806	0.314473	0.10676	0.0266617	0.420128	-0.298941	-0.082502	-0.0807586	-0.402167	-0.375796	-0.0111165	-0.323784	-0.0309731	-0.0789789	0.261265	-0.0160987	-0.331428	0.113185	-0.276952	-0.55196	-0.232871	-0.109342	0.0515126	-0.209621	-0.0355713	0.372175
KEGG_PHENYLALANINE_METABOLISM	0.00037404	-0.0947205	0.130317	-0.247459	-0.0646297	-0.36742	0.119408	0.200638	-0.0471925	-0.38428	-0.249118	0.0746157	-0.136441	-0.16231	0.513774	0.00183276	-0.405786	0.147132	-0.464052	0.320088	0.0404932	-0.765232	-0.125618	-0.0152487	0.729155	0.0731876	0.0288833	0.324668	-0.331456	-0.245204	0.548702	-0.214681	-0.0641289	0.160025	-0.24365	-0.0547959	-0.227837	0.257063	0.0924937	-0.201934	-0.0234428	-0.121691	-0.428759	-0.169825	0.119106	-0.0896593	0.0476506	-0.575853	0.238557
KEGG_ASCORBATE_AND_ALDARATE_METABOLISM	1.84075e-05	-0.275074	-0.259356	0.24177	0.474782	-0.281491	0.0836899	0.366919	-0.128136	-0.156806	-0.169213	0.171681	0.0627226	-0.138202	-0.0366363	0.180249	0.0619201	-0.14437	-0.407669	-0.457923	0.284048	0.576716	0.522807	0.0641011	-0.302931	-0.130815	0.306347	-0.000459506	-0.438635	-0.13087	0.459129	-0.638614	-0.169977	-0.345847	-0.069012	0.137139	0.0685276	-0.00720072	0.143414	-0.587156	0.256901	-0.117601	-0.468261	0.0148278	-0.475035	0.0330626	-0.0248226	-0.0482053	0.171396
KEGG_BETA_ALANINE_METABOLISM	2.29144e-05	-0.0908459	-0.428843	0.407705	-0.148658	-0.141382	0.268481	0.48543	0.14149	-0.427943	-0.440849	0.507526	0.464097	-0.200944	0.377574	-0.0250488	-0.296374	0.225141	-0.561915	0.0491642	0.392621	-0.228846	0.0211421	0.147141	0.273479	0.077904	0.104323	0.061588	-0.239728	0.126926	0.610891	-0.2519	-0.131291	-0.054412	-0.245917	-0.377448	-0.0108815	-0.219377	0.0980955	-0.569033	0.317729	-0.0558253	-0.296559	0.1313	0.115626	0.400203	-0.301123	0.124836	0.501539
KEGG_LIMONENE_AND_PINENE_DEGRADATION	0.00333455	-0.626678	-0.244412	0.0422528	0.0491248	0.362996	0.350342	0.538176	-0.0353358	-0.168368	-0.743442	-0.345663	0.258583	0.0697682	-0.110602	-0.0774118	-0.439395	-0.171413	-0.635186	-0.0121899	0.191109	0.0746065	0.296482	0.345105	-0.0691673	-0.27972	0.745221	0.528343	-0.216678	0.179302	0.434553	-0.687462	0.181324	-0.37664	-0.502342	0.00739264	0.403489	-0.0357621	-0.257753	-0.671672	0.311043	-0.32375	-0.500207	0.559219	-0.377531	0.104572	0.232688	-0.557321	0.0168957
KEGG_FATTY_ACID_METABOLISM	6.98419e-19	-0.427241	0.0403606	0.211089	0.137946	-0.0497166	0.569263	0.269284	-0.104054	-0.0584393	0.00589397	-0.0409049	0.252981	-0.188184	0.161328	-0.0853867	0.00912825	0.11155	-0.355094	0.361979	0.249872	0.13004	-0.0574455	0.10382	0.0273461	0.0298172	-0.10079	-0.270619	-0.305732	-0.0417313	0.214989	-0.136577	0.388475	0.0748862	0.0150595	-0.268674	-0.0629265	-0.0208417	-0.228991	-0.60086	-0.0212014	0.0148425	-0.32688	0.183294	-0.0871123	0.257021	0.0307589	0.320833	0.441767
KEGG_BUTANOATE_METABOLISM	2.18916e-09	-0.470096	-0.0223292	-0.250658	0.119423	0.0818994	-0.0336686	0.403514	-0.20054	-0.192755	0.0295478	-0.353882	-0.154527	-0.136835	0.143471	-0.0913924	-0.128609	-0.178755	-0.327345	-0.0982618	0.140199	0.328022	-0.0193556	0.11484	-0.0100455	-0.22861	0.0810926	-0.252645	0.181137	0.0607152	0.146727	-0.533333	0.103697	-0.0111512	-0.101172	-0.233577	0.0726375	-0.00901751	-0.228547	-0.646483	0.132558	0.0172314	-0.40771	-0.154342	-0.0165751	-0.0628271	0.25812	-0.142862	-0.101275
KEGG_VALINE_LEUCINE_AND_ISOLEUCINE_DEGRADATION	2.81152e-21	-0.0742404	0.255297	-0.215107	0.150062	0.402734	0.135741	0.52441	-0.180892	-0.0315637	0.250252	-0.279471	0.0699685	0.0558873	0.0468954	-0.242201	0.242348	-0.027273	-0.352196	0.0256668	0.271888	0.352846	-0.176442	0.330831	-0.192178	0.0344739	0.192915	-0.25226	-0.0126583	-0.382317	-0.255939	-0.499182	0.258223	0.243449	-0.325728	-0.131011	0.177201	0.196761	-0.188801	-0.523983	0.369902	0.353173	-0.41038	0.00751214	0.091113	-0.0437809	0.291246	0.288295	0.125281
KEGG_PROPANOATE_METABOLISM	8.83852e-12	-0.178301	0.122263	-0.366924	0.490867	-0.269384	0.100856	0.460309	-0.00371727	-0.272403	-0.289096	-0.240586	-0.214821	-0.251346	0.163964	-0.147705	-0.0187994	0.0582079	0.051177	-0.108143	-0.061612	0.355713	-0.375042	-0.0642416	-0.127077	0.22554	0.27361	-0.381131	-0.216586	-0.252207	0.0193801	-0.494275	0.453649	0.00386725	-0.245787	-0.0136397	0.121177	-0.034672	-0.238601	-0.627179	0.285128	-0.0158563	-0.331651	0.0125221	0.345477	0.242471	0.123718	0.213715	-0.100751
KEGG_PANTOTHENATE_AND_COA_BIOSYNTHESIS	4.46893e-25	-0.501474	0.372269	0.217969	0.201629	0.240165	-0.475584	0.546484	0.132172	0.533733	0.545518	-0.109546	0.225906	-0.0811725	-0.454911	-0.0463636	0.196031	-0.0727942	0.244878	-0.0524853	0.265676	-0.0426717	0.302727	0.0449483	0.268479	0.593917	0.11064	0.315666	0.269109	0.197549	-0.180093	-0.466718	-0.0819597	-0.373031	-0.188792	0.342152	0.0620307	0.304128	0.287038	0.093873	0.218378	-0.202292	-0.382826	-0.0939217	0.0863763	-0.309891	0.667489	0.262988	0.321021
KEGG_BIOSYNTHESIS_OF_UNSATURATED_FATTY_ACIDS	1.11403e-24	-0.0789932	0.161075	-0.189342	0.241607	0.475069	-0.225398	0.206068	-0.312889	-0.106936	-0.256334	-0.409993	0.16963	0.291989	0.19936	0.271478	-0.0493504	0.527908	0.109567	0.0363698	-0.137494	0.37111	-0.141637	0.321738	0.424569	0.231334	0.363888	0.00129282	0.195164	0.429431	0.308571	-0.32083	0.285232	0.362307	0.427029	-0.155085	-0.316098	0.503781	0.147483	0.433455	0.507077	0.490306	-0.540255	-0.012824	-0.498066	0.0300394	0.395117	0.0160935	0.0314817
KEGG_SULFUR_METABOLISM	8.38182e-23	0.604565	0.0508847	0.0871691	0.251431	0.593533	0.547157	-0.0726897	-0.301151	0.432943	-0.300158	0.196737	-0.240092	0.182872	0.172504	0.473018	-0.485727	-0.143554	-0.126555	-0.0360317	0.605625	-0.106657	-0.479279	0.636294	0.133841	-0.233542	0.176855	-0.345677	0.60203	0.49873	-0.258817	0.601818	0.022539	0.277427	0.498185	-0.132645	-0.504323	0.0340692	0.302872	-0.0930722	0.414133	0.263001	-0.106699	-0.243205	-0.216689	-0.00597358	0.0697614	-0.0271053	0.0959541
KEGG_OTHER_GLYCAN_DEGRADATION	1.68994e-17	0.21124	0.809584	-0.529474	0.631258	0.615539	0.0244631	0.612223	0.26783	-0.349325	0.48839	-0.0264216	0.75139	0.0358764	-0.599942	-0.589906	0.0241043	0.246695	0.242776	-0.259602	0.611613	0.499911	0.528753	0.516821	-0.627293	0.50444	-0.103175	0.14935	0.556553	-0.0177975	-0.0268539	0.22965	0.389206	-0.00103365	-0.445621	0.158594	0.128816	0.110141	-0.399362	0.305939	-0.392133	0.32148	-0.20989	0.605497	-0.369311	0.213508	0.689444	0.502151	-0.416348
KEGG_LYSOSOME	2.67351e-15	0.264168	0.379832	-0.218911	0.166412	-0.00880376	0.106682	-0.0408526	0.422401	-0.0881047	0.145565	-0.0655718	0.441547	-0.16894	-0.28949	-0.444136	-0.127522	0.068829	0.0716563	-0.264509	0.186877	0.108127	0.0310212	0.0727429	-0.379682	-0.215703	-0.110268	-0.124885	0.303808	0.0139088	0.196631	0.0526449	0.107572	-0.00977095	0.0130092	0.368219	0.155307	-0.00731924	-0.0383572	-0.0909761	0.170081	0.314626	-0.248014	0.232811	-0.258538	-0.023067	0.272016	-0.145443	0.170415
KEGG_LINOLEIC_ACID_METABOLISM	0.00352239	-0.418708	0.115206	-0.0333101	-0.223495	-0.234432	0.352828	0.336984	0.407529	0.17221	0.120262	-0.583169	-0.439775	-0.12092	0.259794	0.115827	0.31481	-0.312729	-0.232618	-0.00459453	-0.0550195	-0.1919	0.410464	0.191334	0.122496	0.184156	0.407692	-0.471201	0.120032	-0.33647	0.596736	-0.0296176	0.0400723	-0.123731	0.197659	0.230301	-0.0371465	-0.242357	0.292754	0.239593	-0.081271	0.056283	0.289403	0.0671854	0.507359	-0.14097	0.0332297	-0.181957	-0.147083
KEGG_ALPHA_LINOLENIC_ACID_METABOLISM	1.13573e-13	-0.287216	0.116267	0.258072	0.161492	0.0228892	0.58854	0.570901	0.414061	0.441494	0.120262	-0.473247	-0.0823619	-0.11171	0.312292	0.050531	0.499397	0.0152646	-0.243318	0.130254	0.257351	0.0284874	0.713002	0.199179	-0.0974828	0.459564	0.415417	-0.585297	-0.234136	-0.294124	0.404396	0.280279	0.567686	0.206532	0.148645	-0.506627	0.0968298	-0.12991	0.282642	0.253529	-0.0779756	0.181599	0.257394	0.318591	0.500947	0.0289657	0.0514588	0.0546425	-0.273949
KEGG_REGULATION_OF_AUTOPHAGY	3.42119e-16	-0.455581	0.481697	0.0317121	-0.158749	0.539349	0.0590217	0.351647	0.0140789	0.0112041	0.422831	0.151559	0.0617312	-0.0513744	-0.144998	-0.541732	0.4564	-0.0899399	0.300902	0.499597	0.32677	0.148722	-0.288303	-0.300888	-0.518383	0.640927	0.0545876	0.17907	0.40386	0.0823996	-0.406503	-0.0355379	0.0934391	-0.0712403	-0.418199	0.413097	0.103277	0.532609	0.0800809	0.133886	0.00255748	-0.490069	-0.270657	0.382201	0.17363	0.126909	0.236416	0.342181	0.163346
KEGG_SNARE_INTERACTIONS_IN_VESICULAR_TRANSPORT	8.57262e-24	0.27217	0.151854	0.159793	0.271695	0.197606	-0.139592	-0.00528142	0.199587	0.418042	-0.193923	0.142703	0.0869625	0.502734	-0.236488	-0.0327471	0.00135835	-0.581565	0.248571	0.206695	0.00229773	0.271169	0.0505863	0.283459	-0.366206	0.238818	0.258296	0.152555	0.345096	-0.240175	-0.0763108	-0.0349052	0.279838	-0.187383	-0.291105	-0.212737	-0.162585	0.268941	-0.121347	0.0392607	0.325331	-0.0107602	-0.158542	0.299689	-0.0575163	0.315432	-0.241722	0.599364	0.465095
KEGG_GLYCOSYLPHOSPHATIDYLINOSITOL_GPI_ANCHOR_BIOSYNTHESIS	1.66129e-38	0.372797	0.494484	0.00817868	0.261602	0.420769	-0.163406	-0.136733	-0.258752	0.267556	0.240139	-0.0989353	-0.262043	0.372979	-0.136776	-0.156289	0.34717	-0.609456	0.062936	-0.370339	-0.220592	0.385363	-0.0368989	0.304491	-0.210919	0.492599	0.565499	-0.286327	0.566542	0.193086	0.193103	-0.307095	0.630601	-0.25252	-0.548275	-0.0809818	-0.29904	0.352643	0.121328	0.182671	0.409613	0.529533	-0.411299	0.0771954	-0.152304	0.263844	0.421472	0.562726	-0.184835
KEGG_PEROXISOME	2.64046e-72	-0.0331156	0.335822	-0.214709	0.225755	0.253418	0.180257	0.286088	-0.00786987	0.240913	0.110541	0.136765	0.132063	0.378436	-0.204875	0.136701	0.202818	-0.100792	0.0315054	0.297774	0.126947	0.417457	0.00383177	0.311489	0.35079	0.272264	0.35783	0.0264966	0.207666	-0.124215	0.106463	-0.0961729	0.368174	-0.172021	-0.207434	0.0214078	-0.262574	0.24224	0.0392399	-0.26152	0.429648	0.476314	-0.446298	0.151553	-0.0712328	0.0314449	0.248076	0.472352	0.501575
KEGG_THYROID_CANCER	0.000698304	-0.00231792	0.12512	-0.262533	-0.141652	-0.368276	0.113365	0.02775	0.11743	-0.422205	0.00766935	0.316881	-0.180864	-0.361296	-0.057245	-0.210755	0.0509297	0.105802	0.236212	-0.229054	-0.177681	-0.277084	-0.275801	-0.200325	0.0519489	0.157534	0.254383	-0.169529	0.0530848	-0.169035	-0.0478743	0.245307	-0.311005	0.31689	0.0852594	0.175843	-0.196215	-0.319811	0.242813	0.00105202	0.316753	0.175063	0.0413769	-0.164952	0.325079	0.0796603	-0.21139	-0.318725	-0.227698
KEGG_COLORECTAL_CANCER	8.64945e-10	0.111942	-0.0701395	-0.254744	0.126643	-0.296839	0.257121	0.244726	0.25398	0.163983	-0.213233	0.0468373	-0.182998	-0.401053	0.0923827	-0.427549	0.257748	0.209342	0.255574	-0.405335	0.0797909	-0.0716153	-0.336586	-0.313203	0.123133	0.146567	0.257402	-0.325616	0.127404	-0.0346003	-0.0861581	0.295801	0.0787415	0.0398115	-0.138099	0.413049	0.0910595	-0.317052	0.024015	0.0528978	-0.00496315	-0.0229176	-0.00110987	0.0188347	0.114956	-0.0648704	-0.118871	0.0887456	-0.190378
KEGG_ENDOMETRIAL_CANCER	4.84698e-05	0.058562	-0.0153601	-0.209219	0.159361	-0.234941	0.24881	0.0530265	0.285746	-0.2203	-0.0140599	0.222281	-0.152041	-0.445594	-0.113756	-0.477966	0.323874	0.00241884	0.357262	-0.315661	-0.190478	-0.210747	-0.260297	-0.33886	-0.0694347	0.34405	0.277665	-0.191554	0.0223478	-0.234476	0.127818	0.426488	0.105677	0.323491	-0.130498	0.303777	0.106489	-0.413949	0.0443204	-0.00774991	0.162561	0.115478	0.17473	0.129859	0.396033	0.128538	-0.0958292	-0.0595554	-0.24139
KEGG_RENIN_ANGIOTENSIN_SYSTEM	1.66332e-41	0.469745	-0.00972736	-0.433789	0.318239	0.172758	0.806685	0.745985	0.716727	-0.202937	-0.46085	-0.488015	0.581773	0.165448	0.74949	-0.397595	0.470159	0.734727	0.643791	-0.513598	-0.206404	-0.110889	0.0169592	-0.276365	0.00996792	0.064194	0.345387	-0.205776	0.45522	-0.509756	0.132897	0.621973	0.445981	0.249673	0.355656	0.581553	0.643478	-0.339306	0.644667	0.377479	0.127715	0.526501	0.507632	0.488145	0.349415	0.414417	-0.147484	-0.694739	0.114103
KEGG_SPHINGOLIPID_METABOLISM	1.10492e-39	0.065817	0.199652	0.102553	0.227805	-0.136407	0.223631	0.268306	0.132112	0.0179186	0.0263139	-0.32963	0.385201	-0.191897	0.011779	-0.109065	0.277193	-0.29386	0.329319	-0.380416	-0.074125	0.23938	0.130458	0.102814	-0.185564	0.0641061	-0.00568646	-0.212043	0.120569	-0.157126	0.399869	0.360557	0.232993	0.416223	0.0118459	0.0979713	0.231051	-0.395682	-0.301987	0.0666454	0.132312	0.588908	-0.0486158	0.469905	0.133935	0.0334469	0.24746	0.127065	0.238201
KEGG_VASOPRESSIN_REGULATED_WATER_REABSORPTION	9.4304e-48	0.533549	0.204933	-0.275061	0.41563	0.169843	0.406239	0.472897	0.255151	0.448923	0.16215	0.0836465	0.0955341	-0.214619	0.190704	-0.0613787	0.393709	-0.0351111	0.153522	-0.114516	-0.140246	0.340348	-0.0669888	-0.0749219	-0.327594	0.154079	0.416315	-0.588595	0.252794	-0.327095	0.124514	0.146237	0.55447	0.00818654	-0.110606	-0.181057	-0.100734	0.099816	0.206377	0.0475996	0.369635	0.2567	0.0686898	0.277539	0.241567	0.245204	-0.0915564	0.356145	-0.0110211
KEGG_ENDOCYTOSIS	1.59022e-24	0.137952	0.0481081	-0.227497	0.0268668	-0.236649	0.0677109	0.130352	0.0171573	-0.0401014	0.231716	-0.00858817	0.0541852	-0.179429	-0.0180828	-0.359021	0.00650726	0.345196	0.0747383	-0.144043	0.179301	-0.157584	-0.0779407	-0.0201972	-0.199299	0.101089	0.0116877	-0.202196	0.280017	-0.0157375	-0.0244789	0.349154	0.12813	0.077719	0.0774474	0.104701	-0.0618351	0.00080589	0.101398	0.0778904	0.0903689	0.23764	0.0485326	0.272822	-0.152547	-0.0121632	0.116693	-0.129474	-0.0841025
KEGG_INOSITOL_PHOSPHATE_METABOLISM	6.69941e-11	-0.0491138	0.367015	-0.111304	-0.0395798	0.0388794	0.152347	-0.0933502	0.0447552	-0.120242	0.0708067	0.423721	0.0452358	-0.0968514	0.077539	-0.544118	-0.0785242	0.00158462	0.31442	-0.132885	-0.125094	-0.0547436	-0.0838359	0.0105242	-0.1981	-0.114512	0.0659052	-0.118494	0.0726831	-0.188097	-0.0360316	0.195309	-0.262051	-0.0247196	-0.222745	-0.0570373	-0.0556337	-0.00100742	-0.3312	0.110155	0.216388	0.116621	0.15192	0.326242	-0.0333859	0.350363	-0.0680724	0.036094	0.0138668
KEGG_PHOSPHATIDYLINOSITOL_SIGNALING_SYSTEM	8.0916e-12	-0.0464897	0.310194	0.0148086	0.0138979	0.0942106	0.295321	-0.0453393	0.0373739	-0.0737097	-0.0757006	0.464487	0.259139	-0.0985217	0.19693	-0.53339	0.0828407	0.132694	0.191471	0.000123153	-0.149266	-0.281474	0.0158094	0.106428	-0.267108	-0.0327428	0.027329	-0.0477254	0.164752	-0.262636	0.179658	0.288863	-0.183865	0.0737412	-0.189231	-0.0815135	-0.125723	0.093321	-0.148257	0.107853	0.220407	-0.0095748	0.204731	0.425671	-0.0148931	0.324669	-0.153029	-0.03153	0.00667481
KEGG_ABC_TRANSPORTERS	4.71306e-25	0.16734	0.253465	0.308426	-0.0678388	-0.00182547	0.429073	-0.0744564	0.0732315	-0.13889	-0.150288	0.0442668	0.263013	-0.343674	0.403639	-0.228336	0.0170944	0.203391	0.00705119	-0.0723603	-0.01067	-0.0502555	0.258993	0.446785	-0.244799	0.175574	-0.250807	0.217177	0.0162152	-0.109481	0.360714	0.266953	-0.132559	0.444004	-0.083183	-0.0362266	0.0335464	-0.121198	0.208923	0.166306	-0.0475541	0.31097	0.194445	0.178901	0.227603	0.355122	0.235485	-0.0879931	0.210586
KEGG_TYPE_II_DIABETES_MELLITUS	3.8891e-39	-0.254686	0.0810742	0.279702	-0.0964214	0.204928	0.274511	0.281091	0.0746578	0.25124	-0.157366	0.015182	0.42697	-0.0583531	0.188019	0.00168969	0.0428796	0.119968	-0.0078771	-0.0608692	0.0198428	-0.0332258	0.25646	0.0840131	0.0383658	0.107467	0.24332	0.321145	0.182068	0.00508129	0.080477	0.0135858	0.00654282	0.235629	0.095719	0.110409	0.150484	0.00224193	0.0762423	0.165861	0.257211	0.39613	-0.0116129	0.346528	0.0235468	0.0626185	0.184129	-0.172894	0.315756
KEGG_PPAR_SIGNALING_PATHWAY	0.00148979	-0.00267584	-0.116036	0.136505	0.224582	-0.322276	0.360439	0.120321	0.164655	-0.313475	-0.0570271	0.363019	0.309256	-0.289846	0.433938	-0.105377	-0.137759	0.329917	-0.12721	0.291658	-0.21811	-0.0892638	0.0129553	-0.0804928	0.307061	0.0677788	-0.220619	-0.0666769	-0.267552	0.065464	0.40618	-0.147011	-0.0277286	0.220321	0.0485924	-0.23807	-0.208879	0.0330315	0.108891	-0.234774	-0.210933	0.0933689	-0.210967	0.269428	0.0637328	0.461736	0.106462	-0.107821	0.434448
KEGG_ADIPOCYTOKINE_SIGNALING_PATHWAY	0.00146862	0.0859606	-0.140258	0.212235	-0.0560605	0.143914	0.212747	0.143737	0.0589115	-0.148103	-0.0665218	0.22561	0.172737	-0.222567	0.295427	-0.20547	-0.146464	-0.0345165	-0.0297812	0.0171237	-0.0548281	-0.276438	0.0158467	0.100977	-0.106032	-0.130249	-0.327824	0.134494	0.117436	0.00868785	-0.0321245	0.169526	-0.249714	0.132944	-0.0786394	-0.183274	-0.025702	0.122398	-0.0514166	-0.301715	-0.325715	-0.0832448	-0.0987748	0.158992	0.0163532	0.298229	0.276765	0.127417	0.0593342
KEGG_CIRCADIAN_RHYTHM_MAMMAL	1.14905e-20	0.320458	0.604837	0.0937108	0.391396	0.232639	0.334083	0.279481	-0.11637	0.620019	-0.668305	0.484772	0.42756	0.716563	-0.243536	-0.532302	0.297163	-0.169209	0.622175	0.574723	0.46595	-0.185269	0.466139	0.590954	0.32897	0.491349	-0.0364538	0.373147	-0.13017	-0.301399	0.569188	-0.412312	-0.501019	-0.112085	-0.340604	-0.051901	-0.53968	0.496392	0.532508	0.443416	0.27596	0.0853924	0.404501	0.307942	0.268103	0.645999	-0.463365	0.412433	-0.149214
KEGG_MTOR_SIGNALING_PATHWAY	0.000755309	-0.0107011	0.154204	0.0144682	-0.0150091	0.105277	0.0471215	0.389609	-0.0971122	-0.156768	-0.154277	0.299975	0.0214362	-0.185506	0.0972895	-0.294047	0.112917	-0.155083	0.287065	-0.0714948	-0.151695	0.215282	-0.208125	0.051454	-0.21326	0.0588859	0.160444	0.0439476	-0.283757	-0.140009	0.175182	-0.0139683	-0.202924	0.233266	0.0979292	-0.0630088	0.39978	0.358923	0.033927	0.0349439	0.0957255	-0.383568	-0.12447	0.0612857	0.133696	0.180867	0.0636393	0.228504	-0.160722
KEGG_INSULIN_SIGNALING_PATHWAY	7.78944e-09	0.224138	0.175897	-0.045968	0.0329621	0.0463824	0.0352832	0.181311	0.011011	0.0917251	-0.131596	0.227259	0.0529303	-0.0708331	0.185983	0.0293328	0.0373587	-0.0780485	0.199603	-0.0662646	0.058529	-0.0444425	-0.112046	0.0237821	-0.0395937	0.204874	0.0984191	-0.194503	-0.023991	-0.171543	0.210267	-0.000505981	-0.00127739	0.0965929	0.12595	-0.105461	-0.0285843	0.10788	0.240252	-0.00874423	0.0209331	-0.226976	-0.246133	-0.0106763	0.124091	0.159398	0.0178999	0.0928161	0.0520932
KEGG_GLYCEROPHOSPHOLIPID_METABOLISM	8.80465e-12	-0.0477971	0.206444	0.141618	0.0346502	-0.0274525	0.306419	0.264317	0.315869	-0.336112	-0.181615	0.0577836	-0.0117548	-0.261795	0.0909525	-0.339754	0.0652877	0.136945	0.273104	0.218403	-0.243993	-0.274533	-0.0909901	0.228785	-0.113179	0.184425	0.244115	-0.0625451	0.387459	0.0805742	0.38696	0.297463	0.000114313	0.185706	0.0561658	-0.0410244	-0.251828	0.146655	0.188641	0.083027	0.269241	-0.0353769	0.0104436	0.174026	0.0939599	0.202861	0.134053	-0.304171	0.0190726
KEGG_ALDOSTERONE_REGULATED_SODIUM_REABSORPTION	2.6942e-10	-0.0423592	-0.0845622	-0.168738	-0.152257	0.097903	0.334891	0.166968	0.0925791	0.169733	-0.397217	0.191949	0.171953	-0.515695	0.132819	-0.201524	0.0666027	0.159622	0.276714	0.249227	0.252353	-0.338039	-0.299534	0.0729146	0.365276	-0.0129219	0.212837	-0.164462	-0.205744	-0.232171	0.348355	0.068787	-0.178845	0.0285785	0.0296415	0.18836	-0.264993	-0.0512623	0.0820109	0.00732596	0.232855	0.120971	-0.136537	0.14677	0.18224	0.383181	-0.0032064	-0.324081	0.0238307
KEGG_CYSTEINE_AND_METHIONINE_METABOLISM	1.40775e-63	-0.427071	0.0476348	-0.154196	-0.13218	-0.334356	-0.303958	-0.145431	-0.0870927	-0.401118	-0.184499	-0.348497	-0.28287	-0.222349	-0.0710218	-0.209859	-0.360224	-0.204885	-0.196794	-0.167971	-0.0325161	0.17895	-0.178369	-0.289188	0.0545932	0.186057	-0.209958	-0.198269	0.0268375	-0.27509	-0.158089	-0.330962	-0.229586	0.129361	-0.0432887	-0.0102242	-0.160132	0.0684575	-0.0214999	-0.225652	-0.146902	-0.169364	-0.122545	-0.305764	-0.0724107	-0.346911	0.186387	-0.299707	-0.0707186
KEGG_GLYOXYLATE_AND_DICARBOXYLATE_METABOLISM	6.11306e-58	-0.379941	-0.662255	-0.5736	-0.233605	-0.653153	-0.891237	-0.0288274	-0.352193	-0.364489	0.260153	-0.5013	-0.849043	-0.672365	-0.698897	-0.498671	-0.377857	0.0825772	-0.782425	-0.00689101	-0.112553	0.705686	-0.581601	-0.465601	0.106532	-0.468139	-0.37802	-0.556166	-0.0931434	-0.0155916	0.471919	-0.713746	-0.643722	0.157212	-0.710661	-0.549271	-0.552955	-0.0222341	0.061845	-0.0103051	-0.538671	-0.615128	-0.850352	-0.758126	-0.55241	-0.727805	-0.0291018	-0.175721	0.341532
KEGG_ONE_CARBON_POOL_BY_FOLATE	1.79321e-47	-0.479985	-0.627542	0.0130888	-0.541437	-0.221302	-0.536782	0.0270584	-0.505554	-0.443944	0.23473	0.0343268	-0.644935	-0.609283	0.0305143	-0.603112	-0.0523357	-0.182613	-0.574303	-0.283798	-0.256909	0.30411	-0.231787	-0.567914	-0.253526	-0.286373	-0.52333	-0.258684	0.112937	-0.291941	-0.152372	-0.517308	-0.146271	0.295191	-0.161122	-0.512051	0.447232	-0.160815	0.0508112	0.10344	-0.230324	-0.563879	-0.549633	-0.523116	-0.436831	-0.504849	0.630611	0.00868757	0.161353
KEGG_PURINE_METABOLISM	6.67674e-10	-0.00758472	0.0139173	0.0563673	-0.218075	-0.206663	0.0131722	0.200769	-0.0401401	-0.130387	-0.00182031	0.116159	-0.212241	-0.15726	0.110584	0.112928	-0.254013	-0.170955	-0.109218	-0.0790955	-0.0251707	0.0703881	-0.197515	-0.0246614	0.152969	-0.0311719	-0.185602	-0.240026	-0.0604333	-0.0132051	-0.0995703	-0.245513	0.0387391	-0.192313	-0.188022	-0.0801203	0.0224975	0.0252198	0.252953	0.0986158	-0.084925	-0.165581	-0.139579	-0.17821	-0.038606	-0.108328	-0.0500168	-0.0314215	-0.0782238
KEGG_RNA_POLYMERASE	4.80113e-27	-0.224391	-0.0105539	0.356733	-0.421048	-0.131654	-0.0923035	0.208071	-0.406479	0.0295452	-0.48161	-0.313131	-0.59321	-0.236732	-0.0123773	0.00768779	-0.299537	-0.223356	-0.155078	0.0826255	-0.0192057	0.0706343	-0.0423338	-0.294185	-0.0960191	-0.240918	-0.304814	-0.449774	0.0669712	0.419783	-0.60455	-0.224985	-0.13169	0.129165	-0.0450849	-0.48147	0.116242	0.118751	0.436722	0.356393	-0.209154	-0.653249	-0.342432	-0.502092	-0.093039	-0.431112	-0.16084	0.468021	-0.366715
KEGG_PYRIMIDINE_METABOLISM	4.41078e-19	-0.0910993	-0.225696	0.214335	-0.351522	-0.241868	-0.273381	-0.149157	-0.272356	-0.254243	0.00210429	-0.123218	-0.386092	-0.26269	0.186401	-0.049596	-0.286786	0.0363813	-0.148291	-0.289395	0.165705	0.118593	-0.269619	-0.0929862	0.140953	-0.224084	-0.285184	-0.362209	0.12387	0.135641	-0.298759	-0.215864	-0.118947	0.00727461	-0.0627628	-0.319939	-0.143955	0.0504397	0.361773	0.253638	-0.226449	-0.206693	-0.315362	-0.469475	-0.347782	-0.409978	0.147396	-0.00695791	-0.285785
KEGG_MISMATCH_REPAIR	2.24286e-12	-0.349804	-0.476852	-0.0903734	-0.436898	-0.180217	-0.273654	-0.566356	-0.226439	-0.288843	0.101868	0.0137895	-0.741706	-0.111479	0.423188	-0.234851	-0.143508	-0.031481	-0.284654	-0.50924	0.0501113	0.473659	-0.459888	-0.389531	0.142359	-0.215241	-0.169621	-0.311592	0.353158	0.598135	-0.539803	-0.45464	-0.217644	0.427354	0.0743979	-0.401578	-0.218835	-0.028919	0.2876	-0.0691999	-0.509176	-0.416263	-0.172225	-0.592374	-0.376562	-0.61475	0.357009	-0.191312	-0.526985
KEGG_DNA_REPLICATION	4.47173e-33	-0.430095	-0.663093	0.300778	-0.638595	-0.340177	-0.597268	-0.596884	-0.364301	-0.512042	0.250491	0.0626439	-0.731298	-0.306787	0.47657	0.0243594	-0.512786	0.139184	-0.502986	-0.538866	0.281338	0.338724	-0.394764	-0.456204	0.43649	-0.539972	-0.483349	-0.296592	0.220821	0.524242	-0.595399	-0.564593	-0.470531	0.226653	-0.160723	-0.541511	-0.52774	-0.0983418	0.50715	-0.292604	-0.500963	-0.515412	-0.426667	-0.779191	-0.627196	-0.699211	0.35383	-0.482679	-0.679988
KEGG_HOMOLOGOUS_RECOMBINATION	3.63358e-24	-0.448559	-0.523943	0.217097	-0.517401	-0.331252	-0.359133	-0.545962	-0.16293	-0.472753	0.0880154	-0.0333884	-0.558257	0.0302479	0.334744	-0.180451	-0.485935	0.00710328	-0.331791	-0.457288	-0.0226976	0.613965	-0.421093	-0.124948	0.113637	-0.36144	-0.373165	0.180063	0.24239	0.51681	-0.441355	-0.36201	-0.15232	0.25589	0.0494061	-0.35892	-0.148837	0.0772471	0.133058	-0.156954	-0.411309	-0.211992	0.0569921	-0.635577	-0.472901	-0.612145	0.279988	-0.34065	-0.53708
KEGG_SPLICEOSOME	1.1281e-24	-0.21049	-0.431694	-0.00611606	-0.379992	0.114476	-0.530403	-0.201094	-0.460441	0.0120854	0.00708855	-0.180962	-0.415123	0.0483061	-0.127754	0.0799977	-0.20061	0.434772	-0.427989	0.14214	0.41425	0.32334	0.143297	-0.244366	0.379194	-0.328	-0.208464	-0.115716	-0.0887396	0.415781	-0.405981	-0.0932935	-0.410353	0.145424	0.360805	-0.244242	-0.41534	0.18216	0.260729	0.264453	-0.234908	-0.511701	-0.401522	-0.555518	-0.482071	-0.556363	-0.241361	0.166642	-0.344102
KEGG_BASE_EXCISION_REPAIR	0.00717914	-0.321431	-0.19489	0.528357	-0.596103	0.183033	-0.658856	-0.506741	-0.644332	-0.414556	-0.000581028	0.418947	-0.427823	0.145333	0.314719	0.172511	-0.479293	-0.0184229	-0.360012	-0.107637	0.355055	0.245377	-0.0686605	0.182036	0.458727	-0.459477	-0.469057	0.145288	0.179366	0.545018	-0.501484	-0.520157	-0.287022	0.218124	-0.100888	-0.501415	-0.335106	0.190466	0.426839	-0.247446	-0.353373	-0.158965	-0.530146	-0.629247	-0.663531	-0.420455	0.344871	-0.252911	-0.577077
KEGG_RNA_DEGRADATION	1.08761e-07	0.293735	-0.324752	-0.322703	-0.0791794	-0.254807	-0.13789	0.0374332	0.102153	-0.140983	0.0180241	-0.454591	-0.630129	-0.0549193	0.178699	-0.268828	0.104766	0.0337504	-0.313185	-0.285003	0.118325	0.425413	-0.44071	-0.591056	0.00777747	-0.0626687	0.200725	-0.476835	0.441411	0.176786	-0.332433	0.289918	-0.196518	0.0468228	0.127866	-0.136386	-0.0590594	-0.0678169	0.306678	0.32971	-0.130023	-0.438565	-0.14025	-0.387648	0.151539	-0.478412	0.0918213	0.421035	-0.361841
KEGG_BASAL_TRANSCRIPTION_FACTORS	8.90981e-24	0.0848234	-0.300923	-0.0389442	-0.409049	0.150938	-0.36822	-0.0739078	0.0270378	0.173086	-0.066737	-0.0567948	-0.576663	-0.219782	-0.187922	-0.160796	0.208344	0.00991632	-0.44978	-0.165258	0.0374054	0.0735349	0.0579424	-0.452105	-0.39959	-0.421493	-0.191374	-0.146913	-0.209932	0.313042	-0.269287	-0.0235697	-0.499729	0.18467	0.346842	-0.292364	0.442506	-0.249397	-0.137039	-0.0878257	-0.319045	-0.498146	-0.165093	-0.291972	-0.144718	-0.207911	-0.420946	0.132421	-0.0268633
KEGG_P53_SIGNALING_PATHWAY	1.09303e-36	0.245586	-0.329902	-0.128031	-0.0954048	-0.367045	-0.28582	-0.160896	-0.0185382	-0.418242	-0.236137	0.0353432	-0.260198	-0.133315	0.128011	0.23979	-0.248259	0.223697	-0.245525	-0.182467	0.107439	-0.141339	-0.319148	-0.244187	0.286606	0.00123895	-0.228571	0.0249678	-0.0745221	-0.00585134	0.0852403	-0.10093	-0.503928	0.0123963	0.146358	-0.112977	-0.328372	-0.224601	0.166209	-0.300771	-0.255781	-0.236085	-0.394687	-0.38392	-0.132896	-0.372792	-0.0665396	-0.256921	-0.146598
KEGG_PROGESTERONE_MEDIATED_OOCYTE_MATURATION	8.47762e-14	0.111011	-0.236578	0.0762306	-0.280882	-0.298383	0.0388631	-0.268007	-0.0139259	-0.335416	-0.00211776	0.211386	-0.286676	-0.399176	0.313914	-0.249057	0.0167137	0.27446	0.0285158	-0.507584	-0.159355	0.0367434	-0.464508	-0.373985	0.217837	-0.157181	0.0495779	-0.290385	-0.0390558	0.124745	-0.192696	0.169043	-0.338222	0.249551	0.0702437	0.0938317	-0.0086588	-0.216747	0.280532	0.164297	-0.032367	-0.307086	-0.141682	-0.453043	-0.382208	-0.264785	0.115567	-0.462346	-0.41598
KEGG_CELL_CYCLE	1.65303e-37	-0.0539161	-0.483573	-0.193743	-0.498129	-0.491056	-0.479913	-0.434444	-0.0961231	-0.371914	0.226855	-0.0784645	-0.556499	-0.369895	0.33145	0.00333173	-0.278911	0.212626	-0.198953	-0.55143	0.0683684	0.191989	-0.490642	-0.511707	0.339439	-0.378255	-0.200469	-0.299452	-0.0132139	0.276551	-0.397714	0.0177109	-0.487836	0.311725	0.140601	0.0772881	-0.382225	-0.36937	0.428442	0.16896	-0.368043	-0.409445	-0.288289	-0.581352	-0.441247	-0.581407	0.108101	-0.534904	-0.489661
KEGG_OOCYTE_MEIOSIS	2.11005e-10	0.202398	-0.333975	-0.0879631	-0.198555	-0.413016	-0.289819	-0.338168	-0.125056	-0.119404	0.211243	-0.0333332	-0.385192	-0.297339	0.24091	-0.00607481	0.137633	0.297988	-0.0629972	-0.44086	0.0469293	0.255667	-0.418824	-0.321641	0.243508	0.0665396	0.201995	-0.33447	0.0171444	0.191224	-0.283181	0.11972	-0.424037	0.226671	0.149866	0.157876	-0.235597	-0.25927	0.375335	0.247631	-0.0483278	-0.249083	-0.234276	-0.446244	-0.372839	-0.369975	0.0965769	-0.347597	-0.286489
KEGG_RIBOFLAVIN_METABOLISM	0.00532054	0.681907	0.292905	0.164964	0.051829	-0.445291	-0.567576	0.432692	-0.023619	0.034444	-0.153544	-0.208376	-0.441074	-0.112512	0.0298592	0.52748	-0.087729	-0.612812	-0.522547	0.423704	0.0125065	-0.276191	0.0686365	0.0614096	-0.0120313	0.136138	-0.343757	0.373646	-0.0919745	0.31559	0.568801	-0.382189	-0.203888	-0.16335	-0.100887	-0.24765	-0.159526	0.0919324	0.114354	-0.168962	-0.322356	-0.685235	-0.185617	-0.51578	-0.655904	-0.52728	0.202415	0.389028	-0.418828
KEGG_N_GLYCAN_BIOSYNTHESIS	0.00253433	0.130529	0.467508	-0.211182	0.23158	-0.130413	-0.11729	-0.102828	-0.148141	0.119061	0.0173059	-0.304359	-0.266961	-0.129587	0.166	-0.337205	-0.169946	-0.166616	0.0448089	-0.28221	0.241724	0.0618141	0.228236	0.104852	-0.308428	0.160416	-0.148448	-0.479187	0.236489	0.0544218	-0.18928	-0.368445	0.0539841	-0.188933	-0.0493409	-0.248791	-0.310484	0.083644	0.0357783	0.135661	0.409236	0.167555	-0.348524	-0.377257	-0.359609	-0.110475	0.0794771	-0.0353309	-0.0423846
KEGG_PROTEIN_EXPORT	3.28321e-06	-0.035621	-0.313749	-0.616084	0.375429	-0.301417	-0.673148	0.0482196	-0.428714	0.241415	0.546955	-0.471042	-0.672015	0.181041	-0.454907	0.621941	0.177918	0.433734	-0.514626	-0.104347	0.0748622	0.683712	-0.450849	0.126077	0.209853	0.328142	0.198167	-0.457939	0.274165	0.188994	-0.519557	-0.49286	0.314767	-0.075267	-0.0608919	-0.27572	-0.663197	0.497834	0.0908138	0.537814	-0.133318	-0.123838	-0.518787	-0.582804	-0.425482	-0.603928	-0.114625	0.0417409	0.605744
KEGG_PENTOSE_AND_GLUCURONATE_INTERCONVERSIONS	2.00783e-07	0.27859	0.197323	-0.344354	0.563159	-0.226925	-0.229574	0.315439	-0.0330424	-0.504719	-0.182328	-0.446769	-0.0652498	-0.14281	0.0227083	0.4492	-0.120274	-0.19258	0.096084	-0.219645	-0.116666	0.590407	-0.00353642	-0.415329	0.208662	-0.107603	-0.0182923	0.0143623	-0.493846	-0.216855	0.175793	-0.230231	-0.0332997	-0.267818	-0.286209	0.375125	0.211963	0.143767	-0.404162	-0.541252	-0.328329	-0.215012	-0.418848	-0.405755	0.350191	-0.326856	0.407357	0.066603	0.053316
KEGG_STARCH_AND_SUCROSE_METABOLISM	2.51324e-14	-0.32401	0.270384	-0.338687	0.550381	-0.518316	-0.185417	-0.0250134	0.388192	-0.482936	0.176741	-0.538409	-0.211124	-0.231058	-0.144978	-0.18633	-0.133252	-0.296062	-0.135909	-0.146607	-0.435212	0.302021	-0.287009	-0.403552	-0.2834	0.196185	-0.327762	-0.019842	0.0167759	-0.334351	0.343333	-0.481502	-0.452578	-0.067871	0.341033	0.348868	0.185319	-0.313824	0.124603	-0.442201	-0.234803	-0.250793	-0.481488	-0.345644	-0.0206543	-0.0305213	0.49341	-0.119722	-0.400122
KEGG_AMINO_SUGAR_AND_NUCLEOTIDE_SUGAR_METABOLISM	2.59869e-06	-0.120758	0.0436772	-0.138727	0.402585	-0.0413499	-0.249847	0.0931604	0.157859	-0.261988	-0.122176	-0.113031	-0.199321	-0.239421	0.0960203	-0.252643	-0.331002	-0.365965	-0.346276	-0.260896	-0.1273	0.380495	-0.253696	0.0959895	-0.144272	-0.128526	-0.340946	-0.0397228	0.153964	-0.25652	-0.0394069	-0.161082	-0.143766	0.0387091	0.0299699	0.109389	0.169638	-0.076461	0.049015	-0.170427	-0.0722435	-0.195587	-0.570825	-0.129621	-0.201609	-0.191082	0.180917	0.202378	0.0642534
KEGG_CITRATE_CYCLE_TCA_CYCLE	2.54193e-07	-0.307067	0.335795	-0.228905	0.132579	-0.298621	-0.573346	0.116029	-0.346289	-0.250731	-0.394539	-0.456008	-0.584401	-0.192309	0.174146	0.213404	-0.322014	0.457058	-0.595799	0.208076	0.258101	0.48148	-0.470278	0.259254	0.261526	-0.0393742	0.0273911	-0.319081	0.0348726	0.409996	-0.177038	-0.555185	0.0934367	0.231768	-0.0493714	-0.532661	-0.256965	0.379202	0.161127	-0.164785	0.213959	-0.294637	-0.695015	-0.514554	-0.249481	-0.214374	-0.00656551	0.165661	0.10524
KEGG_PYRUVATE_METABOLISM	0.00875902	-0.415762	0.275481	-0.197626	-0.0686982	-0.300139	-0.301166	0.135411	-0.252768	-0.271071	-0.357767	-0.343252	-0.259614	-0.196482	0.0307397	0.0697967	-0.444517	0.0456738	-0.292807	-0.0218839	0.309368	0.074594	-0.18118	-0.00169529	0.243459	-0.0252274	-0.135165	0.103128	-0.0486371	0.326055	0.0456704	-0.545831	-0.175534	0.0783743	-0.27452	-0.208092	-0.0227606	0.143518	0.0584679	-0.413271	-0.0103838	-0.21251	-0.50435	-0.332413	-0.146981	0.0582205	0.224992	-0.33172	0.144546
KEGG_PORPHYRIN_AND_CHLOROPHYLL_METABOLISM	0.000147947	-0.516309	-0.153863	0.0991368	0.127771	0.275013	0.195919	-0.0143455	-0.197064	-0.387873	0.208818	-0.240729	-0.37526	0.133206	0.399477	-0.130378	0.0232419	0.322626	-0.583275	0.075661	0.0734385	0.447557	-0.540647	0.488555	-0.0824369	-0.183414	-0.0977319	0.022777	0.535852	0.104914	-0.535786	-0.378779	-0.0150814	0.304457	-0.0435432	-0.0241331	0.0606386	0.317084	0.185544	-0.172428	0.418777	0.24149	-0.472431	-0.492154	-0.221881	-0.163814	0.342338	0.339214	-0.110041
KEGG_VALINE_LEUCINE_AND_ISOLEUCINE_BIOSYNTHESIS	0.000533939	-0.0259122	-0.113493	0.280314	-0.0358033	-0.0161608	-0.306987	0.200911	0.121526	0.323229	-0.134772	-0.41205	-0.358584	-0.234381	0.330046	0.0810856	-0.190674	0.346804	-0.558849	-0.603448	-0.521486	-0.0476779	-0.536757	-0.0986849	-0.376408	-0.396448	-0.481836	-0.384397	0.243806	0.151971	-0.582936	-0.627084	0.102041	-0.135179	-0.151602	-0.271149	0.563066	-0.131917	0.0686609	-0.183683	0.438	-0.386356	-0.698213	-0.295826	-0.388966	-0.148753	0.14158	0.0958955	-0.210857
KEGG_AMINOACYL_TRNA_BIOSYNTHESIS	2.1984e-16	-0.182338	0.101849	-0.121623	-0.111833	-0.328192	-0.325929	-0.00378415	-0.354519	-0.114259	-0.168298	-0.301708	-0.620623	-0.362938	0.0482982	-0.381225	-0.257495	0.239796	-0.390379	-0.0791581	0.0907921	0.326418	-0.407895	-0.329313	-0.286697	-0.342017	-0.373341	-0.29489	0.409307	0.160832	-0.406827	-0.419085	0.0396746	0.418701	0.0966119	-0.218257	0.205045	-0.127642	0.133385	0.380268	-0.0170417	-0.445584	-0.423062	-0.53596	-0.387933	-0.518222	-0.200536	0.426429	-0.454407
KEGG_STEROID_BIOSYNTHESIS	1.65446e-08	-0.196027	0.0813388	-0.284653	0.485937	-0.243061	-0.83521	-0.184598	-0.10591	-0.528956	-0.249356	0.246987	-0.303266	0.0326369	-0.163686	-0.32646	-0.577802	0.632688	0.264207	-0.31299	-0.285561	0.686213	-0.357646	0.268589	0.208448	-0.524545	-0.399666	0.0672258	-0.120187	0.434971	-0.508928	-0.540966	0.0322778	0.174947	0.207008	-0.158147	-0.487787	-0.000383157	0.312953	0.130548	-0.29274	0.652454	-0.501274	-0.525266	-0.135126	-0.468173	0.597708	-0.399589	-0.410986
KEGG_TERPENOID_BACKBONE_BIOSYNTHESIS	7.75595e-19	-0.113102	-0.291857	-0.539061	0.385804	-0.0696998	-0.530498	-0.385661	-0.428053	-0.52147	-0.404784	0.0943257	-0.667917	-0.418531	0.0639856	-0.296679	-0.572215	0.447776	-0.626483	-0.468623	-0.304421	0.733927	-0.672464	-0.170902	-0.0858325	-0.312359	-0.484136	-0.188137	-0.377205	0.221217	-0.584755	-0.633704	-0.248934	-0.136352	-0.210142	-0.406274	-0.25109	-0.474553	0.0179646	-0.214093	-0.62305	0.0451858	-0.459974	-0.644441	-0.440258	-0.598003	-0.189462	0.00822858	-0.228705
KEGG_DRUG_METABOLISM_OTHER_ENZYMES	1.6906e-10	-0.3429	-0.219229	0.337534	-0.18273	-0.322318	0.000999312	-0.305642	-0.325227	-0.254514	-0.29145	-0.209096	-0.105116	-0.261729	-0.199774	-0.130927	-0.366731	-0.331433	-0.228405	0.069016	0.0266595	-0.0301177	-0.29082	-0.19431	0.370519	-0.0930791	-0.563373	0.102771	0.123937	-0.0604006	0.170046	-0.373984	-0.135028	-0.228367	-0.216777	-0.457475	-0.0928154	-0.231142	-0.287139	-0.179594	-0.513473	-0.220404	-0.445997	-0.524522	-0.272752	-0.0333092	0.30777	-0.0740896	0.226472
KEGG_PROTEASOME	1.93683e-27	-0.424296	-0.645416	-0.533456	0.381768	-0.599569	-0.621217	-0.362382	-0.585797	-0.618057	-0.00864519	-0.458193	-0.720731	-0.288945	-0.435448	0.0458819	-0.409786	0.649023	-0.632694	-0.397444	0.319374	0.311153	-0.529568	-0.394184	0.291082	-0.564158	-0.547264	0.00868988	0.614869	0.584852	-0.320496	0.108944	-0.422342	0.630217	0.153647	-0.443453	-0.643895	-0.376044	0.577571	0.146643	-0.477698	-0.0591626	-0.715057	-0.710557	-0.746791	-0.677143	0.0877453	-0.283186	0.321637
KEGG_GLYCOLYSIS_GLUCONEOGENESIS	5.48813e-24	-0.46941	-0.216204	-0.334399	0.273717	-0.560019	-0.367622	0.182365	-0.169886	-0.613551	-0.389322	-0.309603	-0.280151	-0.332811	0.1551	-0.0915708	-0.430721	0.349369	-0.380697	-0.0642935	0.0158964	0.0941052	-0.540539	-0.0242214	0.171557	-0.1724	-0.313688	0.00645087	-0.18253	0.105749	-0.0166473	-0.501194	-0.227762	0.25658	0.359928	-0.0647981	0.156256	-0.0505849	-0.0172529	-0.520679	-0.0963171	-0.277767	-0.389766	-0.449396	-0.279483	-0.232669	0.280447	-0.269724	0.229939
KEGG_PENTOSE_PHOSPHATE_PATHWAY	1.87483e-19	-0.374476	0.178813	-0.20281	0.251879	-0.508503	-0.122065	0.201574	-0.0828766	-0.598478	-0.212298	-0.383014	-0.481314	0.112749	0.178942	0.0781121	-0.112363	0.0893825	-0.363854	-0.0296756	-0.0723201	0.426963	-0.562473	-0.120934	-0.0815355	-0.223483	-0.366554	-0.0124948	-0.108212	0.0720898	0.0536561	-0.432858	-0.249156	0.00958945	0.237577	-0.202688	-0.324158	0.174435	0.196822	-0.328993	-0.328286	-0.285801	-0.684911	-0.669922	-0.324572	-0.346258	0.406855	0.35651	0.18926
[truncated: 577 more columns]

## Sheet: KEGG_Genesymbol
KEGG_NAME	Genesymbol
KEGG_GLYCOLYSIS_GLUCONEOGENESIS	PFKP
KEGG_GLYCOLYSIS_GLUCONEOGENESIS	ALDH3A2
KEGG_GLYCOLYSIS_GLUCONEOGENESIS	ENO1
KEGG_GLYCOLYSIS_GLUCONEOGENESIS	PGM1
KEGG_GLYCOLYSIS_GLUCONEOGENESIS	DLD
KEGG_GLYCOLYSIS_GLUCONEOGENESIS	PCK2
KEGG_GLYCOLYSIS_GLUCONEOGENESIS	PGK1
KEGG_GLYCOLYSIS_GLUCONEOGENESIS	GPI
KEGG_GLYCOLYSIS_GLUCONEOGENESIS	ALDH2
KEGG_GLYCOLYSIS_GLUCONEOGENESIS	GAPDH
KEGG_GLYCOLYSIS_GLUCONEOGENESIS	TPI1
KEGG_GLYCOLYSIS_GLUCONEOGENESIS	LDHB
KEGG_GLYCOLYSIS_GLUCONEOGENESIS	PDHA1
KEGG_GLYCOLYSIS_GLUCONEOGENESIS	ALDH3B2
KEGG_GLYCOLYSIS_GLUCONEOGENESIS	LDHA
KEGG_GLYCOLYSIS_GLUCONEOGENESIS	ALDH1B1
KEGG_GLYCOLYSIS_GLUCONEOGENESIS	PFKL
KEGG_GLYCOLYSIS_GLUCONEOGENESIS	ALDOA
KEGG_GLYCOLYSIS_GLUCONEOGENESIS	DLAT
KEGG_GLYCOLYSIS_GLUCONEOGENESIS	HK3
KEGG_GLYCOLYSIS_GLUCONEOGENESIS	FBP1
KEGG_GLYCOLYSIS_GLUCONEOGENESIS	LDHC
KEGG_GLYCOLYSIS_GLUCONEOGENESIS	PDHB
KEGG_GLYCOLYSIS_GLUCONEOGENESIS	PGM2
KEGG_GLYCOLYSIS_GLUCONEOGENESIS	PGAM1
KEGG_GLYCOLYSIS_GLUCONEOGENESIS	LDHAL6B
KEGG_GLYCOLYSIS_GLUCONEOGENESIS	ADH6
KEGG_GLYCOLYSIS_GLUCONEOGENESIS	ALDH1A3
KEGG_GLYCOLYSIS_GLUCONEOGENESIS	ADH1B
KEGG_GLYCOLYSIS_GLUCONEOGENESIS	PGAM4
KEGG_CITRATE_CYCLE_TCA_CYCLE	MDH1
KEGG_CITRATE_CYCLE_TCA_CYCLE	IDH3G
KEGG_CITRATE_CYCLE_TCA_CYCLE	DLD
KEGG_CITRATE_CYCLE_TCA_CYCLE	FH
KEGG_CITRATE_CYCLE_TCA_CYCLE	PCK2
KEGG_CITRATE_CYCLE_TCA_CYCLE	OGDH
KEGG_CITRATE_CYCLE_TCA_CYCLE	SDHB
KEGG_CITRATE_CYCLE_TCA_CYCLE	ACLY
KEGG_CITRATE_CYCLE_TCA_CYCLE	PDHA1
KEGG_CITRATE_CYCLE_TCA_CYCLE	SUCLA2
KEGG_CITRATE_CYCLE_TCA_CYCLE	MDH2
KEGG_CITRATE_CYCLE_TCA_CYCLE	DLAT
KEGG_CITRATE_CYCLE_TCA_CYCLE	SUCLG1
KEGG_CITRATE_CYCLE_TCA_CYCLE	PDHB
KEGG_CITRATE_CYCLE_TCA_CYCLE	SUCLG2
KEGG_CITRATE_CYCLE_TCA_CYCLE	OGDHL
KEGG_CITRATE_CYCLE_TCA_CYCLE	SDHD
KEGG_PENTOSE_PHOSPHATE_PATHWAY	DERA
KEGG_PENTOSE_PHOSPHATE_PATHWAY	PFKP
KEGG_PENTOSE_PHOSPHATE_PATHWAY	PGM1
KEGG_PENTOSE_PHOSPHATE_PATHWAY	PRPS2
KEGG_PENTOSE_PHOSPHATE_PATHWAY	GPI
KEGG_PENTOSE_PHOSPHATE_PATHWAY	PFKL
KEGG_PENTOSE_PHOSPHATE_PATHWAY	PGD
KEGG_PENTOSE_PHOSPHATE_PATHWAY	ALDOA
KEGG_PENTOSE_PHOSPHATE_PATHWAY	RPIA
KEGG_PENTOSE_PHOSPHATE_PATHWAY	TKT
KEGG_PENTOSE_PHOSPHATE_PATHWAY	FBP1
KEGG_PENTOSE_PHOSPHATE_PATHWAY	PGM2
KEGG_PENTOSE_PHOSPHATE_PATHWAY	RBKS
KEGG_PENTOSE_PHOSPHATE_PATHWAY	TALDO1
KEGG_PENTOSE_PHOSPHATE_PATHWAY	RPE
KEGG_PENTOSE_AND_GLUCURONATE_INTERCONVERSIONS	AKR1B1
KEGG_PENTOSE_AND_GLUCURONATE_INTERCONVERSIONS	XYLB
KEGG_PENTOSE_AND_GLUCURONATE_INTERCONVERSIONS	DHDH
KEGG_PENTOSE_AND_GLUCURONATE_INTERCONVERSIONS	UGDH
KEGG_PENTOSE_AND_GLUCURONATE_INTERCONVERSIONS	CRYL1
KEGG_PENTOSE_AND_GLUCURONATE_INTERCONVERSIONS	DCXR
KEGG_PENTOSE_AND_GLUCURONATE_INTERCONVERSIONS	UGP2
KEGG_PENTOSE_AND_GLUCURONATE_INTERCONVERSIONS	UGT2B7
KEGG_PENTOSE_AND_GLUCURONATE_INTERCONVERSIONS	RPE
KEGG_GALACTOSE_METABOLISM	PFKP
KEGG_GALACTOSE_METABOLISM	PGM1
KEGG_GALACTOSE_METABOLISM	AKR1B1
KEGG_GALACTOSE_METABOLISM	GALK1
KEGG_GALACTOSE_METABOLISM	LCT
KEGG_GALACTOSE_METABOLISM	B4GALT2
KEGG_GALACTOSE_METABOLISM	PFKL
KEGG_GALACTOSE_METABOLISM	HK3
KEGG_GALACTOSE_METABOLISM	PGM2
KEGG_GALACTOSE_METABOLISM	UGP2
KEGG_ASCORBATE_AND_ALDARATE_METABOLISM	ALDH3A2
KEGG_ASCORBATE_AND_ALDARATE_METABOLISM	MIOX
KEGG_ASCORBATE_AND_ALDARATE_METABOLISM	UGDH
KEGG_ASCORBATE_AND_ALDARATE_METABOLISM	ALDH2
KEGG_ASCORBATE_AND_ALDARATE_METABOLISM	ALDH1B1
KEGG_ASCORBATE_AND_ALDARATE_METABOLISM	UGT2B7
KEGG_FATTY_ACID_METABOLISM	ACAA1
KEGG_FATTY_ACID_METABOLISM	ACSL4
KEGG_FATTY_ACID_METABOLISM	ALDH3A2
KEGG_FATTY_ACID_METABOLISM	ACAT1
KEGG_FATTY_ACID_METABOLISM	ACOX3
KEGG_FATTY_ACID_METABOLISM	CPT1A
KEGG_FATTY_ACID_METABOLISM	ALDH2
KEGG_FATTY_ACID_METABOLISM	ACAT2
KEGG_FATTY_ACID_METABOLISM	ACADS
KEGG_FATTY_ACID_METABOLISM	ALDH1B1
KEGG_FATTY_ACID_METABOLISM	HADHB
KEGG_FATTY_ACID_METABOLISM	CPT2
KEGG_FATTY_ACID_METABOLISM	ACSL6
KEGG_FATTY_ACID_METABOLISM	ACAA2
KEGG_FATTY_ACID_METABOLISM	ECI1
KEGG_FATTY_ACID_METABOLISM	CPT1C
KEGG_FATTY_ACID_METABOLISM	ADH6
KEGG_FATTY_ACID_METABOLISM	ACADSB
KEGG_FATTY_ACID_METABOLISM	ADH1B
KEGG_FATTY_ACID_METABOLISM	ECI2
KEGG_STEROID_BIOSYNTHESIS	LIPA
KEGG_STEROID_BIOSYNTHESIS	DHCR24
KEGG_STEROID_BIOSYNTHESIS	HSD17B7
KEGG_STEROID_BIOSYNTHESIS	EBP
KEGG_STEROID_BIOSYNTHESIS	NSDHL
KEGG_STEROID_BIOSYNTHESIS	TM7SF2
KEGG_STEROID_BIOSYNTHESIS	LSS
KEGG_STEROID_BIOSYNTHESIS	DHCR7
KEGG_PRIMARY_BILE_ACID_BIOSYNTHESIS	HSD3B7
KEGG_PRIMARY_BILE_ACID_BIOSYNTHESIS	SCP2
KEGG_PRIMARY_BILE_ACID_BIOSYNTHESIS	HSD17B4
KEGG_PRIMARY_BILE_ACID_BIOSYNTHESIS	CYP27A1
KEGG_PRIMARY_BILE_ACID_BIOSYNTHESIS	CYP39A1
KEGG_PRIMARY_BILE_ACID_BIOSYNTHESIS	CYP7A1
KEGG_PRIMARY_BILE_ACID_BIOSYNTHESIS	ACOX2
KEGG_PRIMARY_BILE_ACID_BIOSYNTHESIS	CYP7B1
KEGG_PRIMARY_BILE_ACID_BIOSYNTHESIS	CYP8B1
KEGG_PRIMARY_BILE_ACID_BIOSYNTHESIS	AKR1C4
KEGG_PRIMARY_BILE_ACID_BIOSYNTHESIS	AMACR
KEGG_STEROID_HORMONE_BIOSYNTHESIS	SULT2B1
KEGG_STEROID_HORMONE_BIOSYNTHESIS	STS
KEGG_STEROID_HORMONE_BIOSYNTHESIS	HSD17B7
KEGG_STEROID_HORMONE_BIOSYNTHESIS	CYP11A1
KEGG_STEROID_HORMONE_BIOSYNTHESIS	SRD5A1
KEGG_STEROID_HORMONE_BIOSYNTHESIS	CYP17A1
KEGG_STEROID_HORMONE_BIOSYNTHESIS	HSD17B12
KEGG_STEROID_HORMONE_BIOSYNTHESIS	CYP7A1
KEGG_STEROID_HORMONE_BIOSYNTHESIS	UGT2B7
KEGG_STEROID_HORMONE_BIOSYNTHESIS	CYP7B1
KEGG_STEROID_HORMONE_BIOSYNTHESIS	AKR1C1
KEGG_STEROID_HORMONE_BIOSYNTHESIS	AKR1C4
KEGG_STEROID_HORMONE_BIOSYNTHESIS	HSD17B8
KEGG_STEROID_HORMONE_BIOSYNTHESIS	CYP21A2
KEGG_OXIDATIVE_PHOSPHORYLATION	COX10
KEGG_OXIDATIVE_PHOSPHORYLATION	COX15
KEGG_OXIDATIVE_PHOSPHORYLATION	ATP6V0A1
KEGG_OXIDATIVE_PHOSPHORYLATION	ATP6V1H
KEGG_OXIDATIVE_PHOSPHORYLATION	ATP6AP1
KEGG_OXIDATIVE_PHOSPHORYLATION	ATP6V1D
KEGG_OXIDATIVE_PHOSPHORYLATION	ATP4A
KEGG_OXIDATIVE_PHOSPHORYLATION	ATP6V0A4
KEGG_OXIDATIVE_PHOSPHORYLATION	NDUFC1
KEGG_OXIDATIVE_PHOSPHORYLATION	ATP6V0E1
KEGG_OXIDATIVE_PHOSPHORYLATION	ATP5F1
KEGG_OXIDATIVE_PHOSPHORYLATION	SDHB
KEGG_OXIDATIVE_PHOSPHORYLATION	NDUFB3
KEGG_OXIDATIVE_PHOSPHORYLATION	COX6B1
KEGG_OXIDATIVE_PHOSPHORYLATION	COX7C
KEGG_OXIDATIVE_PHOSPHORYLATION	UQCR11
KEGG_OXIDATIVE_PHOSPHORYLATION	NDUFA5
KEGG_OXIDATIVE_PHOSPHORYLATION	NDUFA10
KEGG_OXIDATIVE_PHOSPHORYLATION	COX4I2
KEGG_OXIDATIVE_PHOSPHORYLATION	COX4I1
KEGG_OXIDATIVE_PHOSPHORYLATION	COX7B
KEGG_OXIDATIVE_PHOSPHORYLATION	NDUFA2
KEGG_OXIDATIVE_PHOSPHORYLATION	ATP5G2
KEGG_OXIDATIVE_PHOSPHORYLATION	COX5B
KEGG_OXIDATIVE_PHOSPHORYLATION	NDUFB5
KEGG_OXIDATIVE_PHOSPHORYLATION	ATP6V1G1
KEGG_OXIDATIVE_PHOSPHORYLATION	PPA2
KEGG_OXIDATIVE_PHOSPHORYLATION	NDUFA9
KEGG_OXIDATIVE_PHOSPHORYLATION	NDUFB10
KEGG_OXIDATIVE_PHOSPHORYLATION	ATP6V1C2
KEGG_OXIDATIVE_PHOSPHORYLATION	NDUFS6
KEGG_OXIDATIVE_PHOSPHORYLATION	NDUFB9
KEGG_OXIDATIVE_PHOSPHORYLATION	ATP5G3
KEGG_OXIDATIVE_PHOSPHORYLATION	ATP5J
KEGG_OXIDATIVE_PHOSPHORYLATION	NDUFS4
KEGG_OXIDATIVE_PHOSPHORYLATION	UQCRQ
KEGG_OXIDATIVE_PHOSPHORYLATION	COX6C
KEGG_OXIDATIVE_PHOSPHORYLATION	ATP5C1
KEGG_OXIDATIVE_PHOSPHORYLATION	COX11
KEGG_OXIDATIVE_PHOSPHORYLATION	ATP5L
KEGG_OXIDATIVE_PHOSPHORYLATION	NDUFV1
KEGG_OXIDATIVE_PHOSPHORYLATION	NDUFS5
KEGG_OXIDATIVE_PHOSPHORYLATION	UQCRFS1
KEGG_OXIDATIVE_PHOSPHORYLATION	UQCRH
KEGG_OXIDATIVE_PHOSPHORYLATION	NDUFA11
KEGG_OXIDATIVE_PHOSPHORYLATION	COX5A
KEGG_OXIDATIVE_PHOSPHORYLATION	CYC1
KEGG_OXIDATIVE_PHOSPHORYLATION	NDUFA6
KEGG_OXIDATIVE_PHOSPHORYLATION	ATP6V0A2
KEGG_OXIDATIVE_PHOSPHORYLATION	NDUFA4L2
KEGG_OXIDATIVE_PHOSPHORYLATION	ATP6V0C
KEGG_OXIDATIVE_PHOSPHORYLATION	ATP4B
KEGG_OXIDATIVE_PHOSPHORYLATION	COX8C
KEGG_OXIDATIVE_PHOSPHORYLATION	SDHD
KEGG_OXIDATIVE_PHOSPHORYLATION	NDUFS3
KEGG_OXIDATIVE_PHOSPHORYLATION	UQCRHL
KEGG_OXIDATIVE_PHOSPHORYLATION	ATP5J2
KEGG_OXIDATIVE_PHOSPHORYLATION	ATP5O
KEGG_OXIDATIVE_PHOSPHORYLATION	ATP6V1E2
KEGG_PURINE_METABOLISM	AK2
KEGG_PURINE_METABOLISM	POLA2
KEGG_PURINE_METABOLISM	RRM2B
KEGG_PURINE_METABOLISM	GUCY1B3
KEGG_PURINE_METABOLISM	POLD1
KEGG_PURINE_METABOLISM	PDE4A
KEGG_PURINE_METABOLISM	ZNRD1
KEGG_PURINE_METABOLISM	POLR1A
KEGG_PURINE_METABOLISM	GUCY2C
KEGG_PURINE_METABOLISM	NT5C2
KEGG_PURINE_METABOLISM	ADCY2
KEGG_PURINE_METABOLISM	POLR2F
KEGG_PURINE_METABOLISM	POLE2
KEGG_PURINE_METABOLISM	GMPR2
KEGG_PURINE_METABOLISM	PRPS2
KEGG_PURINE_METABOLISM	NME3
KEGG_PURINE_METABOLISM	NME4
KEGG_PURINE_METABOLISM	POLR2I
KEGG_PURINE_METABOLISM	IMPDH1
KEGG_PURINE_METABOLISM	POLD2
KEGG_PURINE_METABOLISM	PDE10A
KEGG_PURINE_METABOLISM	NME5
KEGG_PURINE_METABOLISM	POLR3G
KEGG_PURINE_METABOLISM	PDE4D
KEGG_PURINE_METABOLISM	DGUOK
KEGG_PURINE_METABOLISM	PDE1A
KEGG_PURINE_METABOLISM	AMPD2
KEGG_PURINE_METABOLISM	GDA
KEGG_PURINE_METABOLISM	ADCY7
KEGG_PURINE_METABOLISM	POLR1B
KEGG_PURINE_METABOLISM	ADCY4
KEGG_PURINE_METABOLISM	GUCY2D
KEGG_PURINE_METABOLISM	POLR3F
KEGG_PURINE_METABOLISM	PDE6A
KEGG_PURINE_METABOLISM	PDE6B
KEGG_PURINE_METABOLISM	NT5E
KEGG_PURINE_METABOLISM	POLR1E
KEGG_PURINE_METABOLISM	GMPR
KEGG_PURINE_METABOLISM	ADCY3
KEGG_PURINE_METABOLISM	PNPT1
KEGG_PURINE_METABOLISM	PAPSS1
KEGG_PURINE_METABOLISM	AK7
KEGG_PURINE_METABOLISM	POLR2D
KEGG_PURINE_METABOLISM	PRIM2
KEGG_PURINE_METABOLISM	POLE3
KEGG_PURINE_METABOLISM	AK5
KEGG_PURINE_METABOLISM	PDE1C
KEGG_PURINE_METABOLISM	PDE6D
KEGG_PURINE_METABOLISM	GART
KEGG_PURINE_METABOLISM	NPR2
KEGG_PURINE_METABOLISM	PDE9A
KEGG_PURINE_METABOLISM	POLR3K
KEGG_PURINE_METABOLISM	ADCY9
KEGG_PURINE_METABOLISM	GMPS
KEGG_PURINE_METABOLISM	GUCY1A3
KEGG_PURINE_METABOLISM	ADCY1
KEGG_PURINE_METABOLISM	NUDT2
KEGG_PURINE_METABOLISM	NUDT5
KEGG_PURINE_METABOLISM	HPRT1
KEGG_PURINE_METABOLISM	RRM1
KEGG_PURINE_METABOLISM	POLR3D
KEGG_PURINE_METABOLISM	NUDT9
KEGG_PURINE_METABOLISM	CANT1
KEGG_PURINE_METABOLISM	POLR1C
KEGG_PURINE_METABOLISM	RRM2
KEGG_PURINE_METABOLISM	NME6
KEGG_PURINE_METABOLISM	PDE3A
KEGG_PURINE_METABOLISM	ADCY5
KEGG_PURINE_METABOLISM	ADCY6
KEGG_PURINE_METABOLISM	POLD4
KEGG_PURINE_METABOLISM	POLE
KEGG_PURINE_METABOLISM	POLR2L
KEGG_PURINE_METABOLISM	IMPDH2
KEGG_PURINE_METABOLISM	POLR2A
KEGG_PURINE_METABOLISM	PDE4B
KEGG_PURINE_METABOLISM	POLR3C
KEGG_PURINE_METABOLISM	PDE2A
KEGG_PURINE_METABOLISM	ENTPD5
KEGG_PURINE_METABOLISM	ENTPD8
KEGG_PURINE_METABOLISM	FHIT
KEGG_PURINE_METABOLISM	ADA
KEGG_PURINE_METABOLISM	ENPP1
KEGG_PURINE_METABOLISM	PNP
KEGG_PURINE_METABOLISM	PDE7A
KEGG_PURINE_METABOLISM	ADSL
KEGG_PYRIMIDINE_METABOLISM	POLA2
KEGG_PYRIMIDINE_METABOLISM	TYMP
KEGG_PYRIMIDINE_METABOLISM	CTPS2
KEGG_PYRIMIDINE_METABOLISM	RRM2B
KEGG_PYRIMIDINE_METABOLISM	POLD1
KEGG_PYRIMIDINE_METABOLISM	ZNRD1
KEGG_PYRIMIDINE_METABOLISM	POLR1A
KEGG_PYRIMIDINE_METABOLISM	NT5C2
KEGG_PYRIMIDINE_METABOLISM	CAD
KEGG_PYRIMIDINE_METABOLISM	UPRT
KEGG_PYRIMIDINE_METABOLISM	POLR2F
KEGG_PYRIMIDINE_METABOLISM	POLE2
KEGG_PYRIMIDINE_METABOLISM	NME3
KEGG_PYRIMIDINE_METABOLISM	NME4
KEGG_PYRIMIDINE_METABOLISM	POLR2I
KEGG_PYRIMIDINE_METABOLISM	POLD2
KEGG_PYRIMIDINE_METABOLISM	NME5
KEGG_PYRIMIDINE_METABOLISM	POLR3G
KEGG_PYRIMIDINE_METABOLISM	UMPS
KEGG_PYRIMIDINE_METABOLISM	POLR1B
KEGG_PYRIMIDINE_METABOLISM	DCTD
KEGG_PYRIMIDINE_METABOLISM	POLR3F
KEGG_PYRIMIDINE_METABOLISM	CMPK2
KEGG_PYRIMIDINE_METABOLISM	NT5E
KEGG_PYRIMIDINE_METABOLISM	POLR1E
KEGG_PYRIMIDINE_METABOLISM	PNPT1
KEGG_PYRIMIDINE_METABOLISM	UCK2
KEGG_PYRIMIDINE_METABOLISM	POLR2D
KEGG_PYRIMIDINE_METABOLISM	PRIM2
KEGG_PYRIMIDINE_METABOLISM	DPYS
KEGG_PYRIMIDINE_METABOLISM	POLE3
KEGG_PYRIMIDINE_METABOLISM	CDA
KEGG_PYRIMIDINE_METABOLISM	POLR3K
KEGG_PYRIMIDINE_METABOLISM	CMPK1
KEGG_PYRIMIDINE_METABOLISM	NUDT2
KEGG_PYRIMIDINE_METABOLISM	TK2
KEGG_PYRIMIDINE_METABOLISM	RRM1
KEGG_PYRIMIDINE_METABOLISM	TK1
KEGG_PYRIMIDINE_METABOLISM	DTYMK
KEGG_PYRIMIDINE_METABOLISM	POLR3D
KEGG_PYRIMIDINE_METABOLISM	CANT1
KEGG_PYRIMIDINE_METABOLISM	POLR1C
KEGG_PYRIMIDINE_METABOLISM	RRM2
KEGG_PYRIMIDINE_METABOLISM	NME6
KEGG_PYRIMIDINE_METABOLISM	POLD4
KEGG_PYRIMIDINE_METABOLISM	TYMS
KEGG_PYRIMIDINE_METABOLISM	POLE
KEGG_PYRIMIDINE_METABOLISM	POLR2L
KEGG_PYRIMIDINE_METABOLISM	POLR2A
KEGG_PYRIMIDINE_METABOLISM	UPP1
KEGG_PYRIMIDINE_METABOLISM	POLR3C
KEGG_PYRIMIDINE_METABOLISM	ENTPD5
KEGG_PYRIMIDINE_METABOLISM	ENTPD8
KEGG_PYRIMIDINE_METABOLISM	TXNRD1
KEGG_PYRIMIDINE_METABOLISM	PNP
KEGG_CYSTEINE_AND_METHIONINE_METABOLISM	MAT2B
KEGG_CYSTEINE_AND_METHIONINE_METABOLISM	DNMT3B
KEGG_CYSTEINE_AND_METHIONINE_METABOLISM	MTAP
KEGG_CYSTEINE_AND_METHIONINE_METABOLISM	IL4I1
KEGG_CYSTEINE_AND_METHIONINE_METABOLISM	TRDMT1
KEGG_CYSTEINE_AND_METHIONINE_METABOLISM	LDHB
KEGG_CYSTEINE_AND_METHIONINE_METABOLISM	SRM
KEGG_CYSTEINE_AND_METHIONINE_METABOLISM	DNMT3A
KEGG_CYSTEINE_AND_METHIONINE_METABOLISM	GOT1
KEGG_CYSTEINE_AND_METHIONINE_METABOLISM	AMD1
KEGG_CYSTEINE_AND_METHIONINE_METABOLISM	GOT2
KEGG_CYSTEINE_AND_METHIONINE_METABOLISM	MPST
KEGG_CYSTEINE_AND_METHIONINE_METABOLISM	DNMT1
KEGG_CYSTEINE_AND_METHIONINE_METABOLISM	LDHA
KEGG_CYSTEINE_AND_METHIONINE_METABOLISM	BHMT
KEGG_CYSTEINE_AND_METHIONINE_METABOLISM	CBS
KEGG_CYSTEINE_AND_METHIONINE_METABOLISM	LDHC
KEGG_CYSTEINE_AND_METHIONINE_METABOLISM	AHCYL1
KEGG_CYSTEINE_AND_METHIONINE_METABOLISM	MAT2A
KEGG_CYSTEINE_AND_METHIONINE_METABOLISM	LDHAL6B
KEGG_CYSTEINE_AND_METHIONINE_METABOLISM	ADI1
KEGG_VALINE_LEUCINE_AND_ISOLEUCINE_DEGRADATION	ACAA1
KEGG_VALINE_LEUCINE_AND_ISOLEUCINE_DEGRADATION	BCAT1
KEGG_VALINE_LEUCINE_AND_ISOLEUCINE_DEGRADATION	ALDH3A2
KEGG_VALINE_LEUCINE_AND_ISOLEUCINE_DEGRADATION	ACAT1
KEGG_VALINE_LEUCINE_AND_ISOLEUCINE_DEGRADATION	MCCC1
KEGG_VALINE_LEUCINE_AND_ISOLEUCINE_DEGRADATION	BCKDHB
KEGG_VALINE_LEUCINE_AND_ISOLEUCINE_DEGRADATION	OXCT1
KEGG_VALINE_LEUCINE_AND_ISOLEUCINE_DEGRADATION	DLD
KEGG_VALINE_LEUCINE_AND_ISOLEUCINE_DEGRADATION	IL4I1
KEGG_VALINE_LEUCINE_AND_ISOLEUCINE_DEGRADATION	BCAT2
KEGG_VALINE_LEUCINE_AND_ISOLEUCINE_DEGRADATION	ALDH2
KEGG_VALINE_LEUCINE_AND_ISOLEUCINE_DEGRADATION	HMGCS1
KEGG_VALINE_LEUCINE_AND_ISOLEUCINE_DEGRADATION	PCCB
KEGG_VALINE_LEUCINE_AND_ISOLEUCINE_DEGRADATION	HMGCL
KEGG_VALINE_LEUCINE_AND_ISOLEUCINE_DEGRADATION	ALDH6A1
KEGG_VALINE_LEUCINE_AND_ISOLEUCINE_DEGRADATION	ACAT2
KEGG_VALINE_LEUCINE_AND_ISOLEUCINE_DEGRADATION	ACADS
KEGG_VALINE_LEUCINE_AND_ISOLEUCINE_DEGRADATION	IVD
KEGG_VALINE_LEUCINE_AND_ISOLEUCINE_DEGRADATION	MCCC2
KEGG_VALINE_LEUCINE_AND_ISOLEUCINE_DEGRADATION	ALDH1B1
KEGG_VALINE_LEUCINE_AND_ISOLEUCINE_DEGRADATION	HADHB
KEGG_VALINE_LEUCINE_AND_ISOLEUCINE_DEGRADATION	AUH
KEGG_VALINE_LEUCINE_AND_ISOLEUCINE_DEGRADATION	ACAD8
KEGG_VALINE_LEUCINE_AND_ISOLEUCINE_DEGRADATION	ACAA2
KEGG_VALINE_LEUCINE_AND_ISOLEUCINE_DEGRADATION	ABAT
KEGG_VALINE_LEUCINE_AND_ISOLEUCINE_DEGRADATION	ACADSB
KEGG_VALINE_LEUCINE_AND_ISOLEUCINE_DEGRADATION	OXCT2
KEGG_VALINE_LEUCINE_AND_ISOLEUCINE_BIOSYNTHESIS	BCAT1
KEGG_VALINE_LEUCINE_AND_ISOLEUCINE_BIOSYNTHESIS	IARS2
KEGG_VALINE_LEUCINE_AND_ISOLEUCINE_BIOSYNTHESIS	BCAT2
KEGG_VALINE_LEUCINE_AND_ISOLEUCINE_BIOSYNTHESIS	PDHA1
KEGG_VALINE_LEUCINE_AND_ISOLEUCINE_BIOSYNTHESIS	PDHB
KEGG_VALINE_LEUCINE_AND_ISOLEUCINE_BIOSYNTHESIS	IARS
KEGG_VALINE_LEUCINE_AND_ISOLEUCINE_BIOSYNTHESIS	VARS
KEGG_LYSINE_DEGRADATION	ALDH3A2
KEGG_LYSINE_DEGRADATION	ACAT1
KEGG_LYSINE_DEGRADATION	PLOD1
KEGG_LYSINE_DEGRADATION	SUV39H1
KEGG_LYSINE_DEGRADATION	DOT1L
KEGG_LYSINE_DEGRADATION	OGDH
KEGG_LYSINE_DEGRADATION	PLOD3
KEGG_LYSINE_DEGRADATION	AADAT
KEGG_LYSINE_DEGRADATION	ALDH2
KEGG_LYSINE_DEGRADATION	ACAT2
KEGG_LYSINE_DEGRADATION	BBOX1
KEGG_LYSINE_DEGRADATION	ALDH1B1
KEGG_LYSINE_DEGRADATION	SETD1B
KEGG_LYSINE_DEGRADATION	SETD7
KEGG_LYSINE_DEGRADATION	SUV39H2
KEGG_LYSINE_DEGRADATION	PLOD2
KEGG_LYSINE_DEGRADATION	AASDH
KEGG_LYSINE_DEGRADATION	EHMT1
KEGG_LYSINE_DEGRADATION	SETD2
KEGG_LYSINE_DEGRADATION	TMLHE
KEGG_LYSINE_DEGRADATION	OGDHL
KEGG_LYSINE_DEGRADATION	EHMT2
KEGG_ARGININE_AND_PROLINE_METABOLISM	NOS2
KEGG_ARGININE_AND_PROLINE_METABOLISM	ALDH3A2
KEGG_ARGININE_AND_PROLINE_METABOLISM	P4HA2
KEGG_ARGININE_AND_PROLINE_METABOLISM	ARG2
KEGG_ARGININE_AND_PROLINE_METABOLISM	ALDH2
KEGG_ARGININE_AND_PROLINE_METABOLISM	GLS
KEGG_ARGININE_AND_PROLINE_METABOLISM	ODC1
KEGG_ARGININE_AND_PROLINE_METABOLISM	SRM
KEGG_ARGININE_AND_PROLINE_METABOLISM	GOT1
KEGG_ARGININE_AND_PROLINE_METABOLISM	AMD1
KEGG_ARGININE_AND_PROLINE_METABOLISM	GOT2
KEGG_ARGININE_AND_PROLINE_METABOLISM	ASL
KEGG_ARGININE_AND_PROLINE_METABOLISM	GAMT
KEGG_ARGININE_AND_PROLINE_METABOLISM	SAT1
KEGG_ARGININE_AND_PROLINE_METABOLISM	ASS1
KEGG_ARGININE_AND_PROLINE_METABOLISM	GLS2
KEGG_ARGININE_AND_PROLINE_METABOLISM	GLUL
KEGG_ARGININE_AND_PROLINE_METABOLISM	ALDH1B1
KEGG_ARGININE_AND_PROLINE_METABOLISM	GLUD1
KEGG_ARGININE_AND_PROLINE_METABOLISM	ALDH4A1
KEGG_ARGININE_AND_PROLINE_METABOLISM	NAGS
KEGG_ARGININE_AND_PROLINE_METABOLISM	CKB
KEGG_ARGININE_AND_PROLINE_METABOLISM	GATM
KEGG_ARGININE_AND_PROLINE_METABOLISM	PYCR1
KEGG_ARGININE_AND_PROLINE_METABOLISM	MAOA
KEGG_ARGININE_AND_PROLINE_METABOLISM	ACY1
KEGG_HISTIDINE_METABOLISM	TRMT11
KEGG_HISTIDINE_METABOLISM	WBSCR22
KEGG_HISTIDINE_METABOLISM	ALDH3A2
KEGG_HISTIDINE_METABOLISM	ASPA
KEGG_HISTIDINE_METABOLISM	ALDH2
KEGG_HISTIDINE_METABOLISM	HEMK1
KEGG_HISTIDINE_METABOLISM	ALDH3B2
KEGG_HISTIDINE_METABOLISM	ALDH1B1
KEGG_HISTIDINE_METABOLISM	HNMT
KEGG_HISTIDINE_METABOLISM	CNDP1
KEGG_HISTIDINE_METABOLISM	UROC1
KEGG_HISTIDINE_METABOLISM	FTCD
KEGG_HISTIDINE_METABOLISM	LCMT2
KEGG_HISTIDINE_METABOLISM	ALDH1A3
KEGG_HISTIDINE_METABOLISM	MAOA
KEGG_HISTIDINE_METABOLISM	LCMT1
KEGG_HISTIDINE_METABOLISM	METTL6
KEGG_TYROSINE_METABOLISM	TRMT11
KEGG_TYROSINE_METABOLISM	WBSCR22
KEGG_TYROSINE_METABOLISM	GSTZ1
KEGG_TYROSINE_METABOLISM	FAH
KEGG_TYROSINE_METABOLISM	IL4I1
KEGG_TYROSINE_METABOLISM	HGD
KEGG_TYROSINE_METABOLISM	HEMK1
KEGG_TYROSINE_METABOLISM	TPO
KEGG_TYROSINE_METABOLISM	GOT1
KEGG_TYROSINE_METABOLISM	GOT2
KEGG_TYROSINE_METABOLISM	AOC3
KEGG_TYROSINE_METABOLISM	ALDH3B2
KEGG_TYROSINE_METABOLISM	LCMT2
KEGG_TYROSINE_METABOLISM	ADH6
KEGG_TYROSINE_METABOLISM	ALDH1A3
KEGG_TYROSINE_METABOLISM	MAOA
KEGG_TYROSINE_METABOLISM	ADH1B
KEGG_TYROSINE_METABOLISM	LCMT1
KEGG_TYROSINE_METABOLISM	METTL6
KEGG_TYROSINE_METABOLISM	NAT6
KEGG_PHENYLALANINE_METABOLISM	IL4I1
KEGG_PHENYLALANINE_METABOLISM	GOT1
KEGG_PHENYLALANINE_METABOLISM	GOT2
KEGG_PHENYLALANINE_METABOLISM	AOC3
KEGG_PHENYLALANINE_METABOLISM	ALDH3B2
KEGG_PHENYLALANINE_METABOLISM	ALDH1A3
KEGG_PHENYLALANINE_METABOLISM	MAOA
KEGG_PHENYLALANINE_METABOLISM	NAT6
KEGG_TRYPTOPHAN_METABOLISM	ALDH3A2
KEGG_TRYPTOPHAN_METABOLISM	ACAT1
KEGG_TRYPTOPHAN_METABOLISM	IL4I1
KEGG_TRYPTOPHAN_METABOLISM	OGDH
KEGG_TRYPTOPHAN_METABOLISM	AADAT
KEGG_TRYPTOPHAN_METABOLISM	ALDH2
KEGG_TRYPTOPHAN_METABOLISM	ACAT2
KEGG_TRYPTOPHAN_METABOLISM	AANAT
KEGG_TRYPTOPHAN_METABOLISM	IDO1
KEGG_TRYPTOPHAN_METABOLISM	ALDH1B1
KEGG_TRYPTOPHAN_METABOLISM	WARS
KEGG_TRYPTOPHAN_METABOLISM	TDO2
KEGG_TRYPTOPHAN_METABOLISM	MAOA
KEGG_TRYPTOPHAN_METABOLISM	OGDHL
KEGG_TRYPTOPHAN_METABOLISM	INMT
KEGG_BETA_ALANINE_METABOLISM	ALDH3A2
KEGG_BETA_ALANINE_METABOLISM	ALDH2
KEGG_BETA_ALANINE_METABOLISM	SRM
KEGG_BETA_ALANINE_METABOLISM	AOC3
KEGG_BETA_ALANINE_METABOLISM	ALDH1B1
KEGG_BETA_ALANINE_METABOLISM	DPYS
KEGG_BETA_ALANINE_METABOLISM	CNDP1
KEGG_BETA_ALANINE_METABOLISM	ABAT
KEGG_TAURINE_AND_HYPOTAURINE_METABOLISM	GGT5
KEGG_TAURINE_AND_HYPOTAURINE_METABOLISM	CSAD
KEGG_GLUTATHIONE_METABOLISM	GCLM
KEGG_GLUTATHIONE_METABOLISM	RRM2B
KEGG_GLUTATHIONE_METABOLISM	GSTO2
KEGG_GLUTATHIONE_METABOLISM	GSTP1
KEGG_GLUTATHIONE_METABOLISM	MGST2
KEGG_GLUTATHIONE_METABOLISM	GGT5
KEGG_GLUTATHIONE_METABOLISM	GSTZ1
KEGG_GLUTATHIONE_METABOLISM	ODC1
KEGG_GLUTATHIONE_METABOLISM	GPX7
KEGG_GLUTATHIONE_METABOLISM	SRM
KEGG_GLUTATHIONE_METABOLISM	TXNDC12
KEGG_GLUTATHIONE_METABOLISM	GSTM3
KEGG_GLUTATHIONE_METABOLISM	PGD
KEGG_GLUTATHIONE_METABOLISM	MGST3
KEGG_GLUTATHIONE_METABOLISM	RRM1
KEGG_GLUTATHIONE_METABOLISM	GPX4
KEGG_GLUTATHIONE_METABOLISM	GSTM4
KEGG_GLUTATHIONE_METABOLISM	GSTA4
KEGG_GLUTATHIONE_METABOLISM	RRM2
KEGG_GLUTATHIONE_METABOLISM	GSTM2
KEGG_STARCH_AND_SUCROSE_METABOLISM	PGM1
KEGG_STARCH_AND_SUCROSE_METABOLISM	PYGB
KEGG_STARCH_AND_SUCROSE_METABOLISM	GPI
KEGG_STARCH_AND_SUCROSE_METABOLISM	UGDH
KEGG_STARCH_AND_SUCROSE_METABOLISM	GBE1
KEGG_STARCH_AND_SUCROSE_METABOLISM	UXS1
KEGG_STARCH_AND_SUCROSE_METABOLISM	HK3
KEGG_STARCH_AND_SUCROSE_METABOLISM	PGM2
KEGG_STARCH_AND_SUCROSE_METABOLISM	UGP2
KEGG_STARCH_AND_SUCROSE_METABOLISM	UGT2B7
KEGG_STARCH_AND_SUCROSE_METABOLISM	ENPP1
KEGG_N_GLYCAN_BIOSYNTHESIS	ALG1
KEGG_N_GLYCAN_BIOSYNTHESIS	FUT8
KEGG_N_GLYCAN_BIOSYNTHESIS	MGAT4A
KEGG_N_GLYCAN_BIOSYNTHESIS	ST6GAL1
KEGG_N_GLYCAN_BIOSYNTHESIS	ALG13
KEGG_N_GLYCAN_BIOSYNTHESIS	TUSC3
KEGG_N_GLYCAN_BIOSYNTHESIS	MAN1A1
KEGG_N_GLYCAN_BIOSYNTHESIS	MAN2A1
KEGG_N_GLYCAN_BIOSYNTHESIS	MOGS
KEGG_N_GLYCAN_BIOSYNTHESIS	B4GALT2
KEGG_N_GLYCAN_BIOSYNTHESIS	MAN1C1
KEGG_N_GLYCAN_BIOSYNTHESIS	ALG2
KEGG_N_GLYCAN_BIOSYNTHESIS	ALG5
KEGG_N_GLYCAN_BIOSYNTHESIS	MGAT3
KEGG_N_GLYCAN_BIOSYNTHESIS	STT3A
KEGG_N_GLYCAN_BIOSYNTHESIS	MGAT5
KEGG_N_GLYCAN_BIOSYNTHESIS	MGAT4B
KEGG_N_GLYCAN_BIOSYNTHESIS	RPN1
KEGG_N_GLYCAN_BIOSYNTHESIS	DOLPP1
KEGG_N_GLYCAN_BIOSYNTHESIS	ALG14
KEGG_N_GLYCAN_BIOSYNTHESIS	ALG10B
KEGG_N_GLYCAN_BIOSYNTHESIS	ALG3
KEGG_N_GLYCAN_BIOSYNTHESIS	DDOST
KEGG_OTHER_GLYCAN_DEGRADATION	MAN2B2
KEGG_OTHER_GLYCAN_DEGRADATION	AGA
KEGG_OTHER_GLYCAN_DEGRADATION	MAN2B1
KEGG_OTHER_GLYCAN_DEGRADATION	FUCA1
KEGG_O_GLYCAN_BIOSYNTHESIS	C1GALT1
KEGG_O_GLYCAN_BIOSYNTHESIS	GALNT7
KEGG_O_GLYCAN_BIOSYNTHESIS	GALNT3
KEGG_O_GLYCAN_BIOSYNTHESIS	GALNT12
KEGG_O_GLYCAN_BIOSYNTHESIS	GALNT8
KEGG_O_GLYCAN_BIOSYNTHESIS	GALNT6
KEGG_O_GLYCAN_BIOSYNTHESIS	GCNT3
KEGG_O_GLYCAN_BIOSYNTHESIS	GALNT2
KEGG_O_GLYCAN_BIOSYNTHESIS	GALNT13
KEGG_O_GLYCAN_BIOSYNTHESIS	ST3GAL2
KEGG_O_GLYCAN_BIOSYNTHESIS	GALNT14
KEGG_O_GLYCAN_BIOSYNTHESIS	B4GALT5
KEGG_O_GLYCAN_BIOSYNTHESIS	GALNT10
KEGG_O_GLYCAN_BIOSYNTHESIS	GCNT4
KEGG_O_GLYCAN_BIOSYNTHESIS	WBSCR17
KEGG_O_GLYCAN_BIOSYNTHESIS	GCNT1
KEGG_O_GLYCAN_BIOSYNTHESIS	GALNT4
KEGG_AMINO_SUGAR_AND_NUCLEOTIDE_SUGAR_METABOLISM	PGM1
KEGG_AMINO_SUGAR_AND_NUCLEOTIDE_SUGAR_METABOLISM	NANS
KEGG_AMINO_SUGAR_AND_NUCLEOTIDE_SUGAR_METABOLISM	CYB5R3
KEGG_AMINO_SUGAR_AND_NUCLEOTIDE_SUGAR_METABOLISM	GNPNAT1
KEGG_AMINO_SUGAR_AND_NUCLEOTIDE_SUGAR_METABOLISM	RENBP
KEGG_AMINO_SUGAR_AND_NUCLEOTIDE_SUGAR_METABOLISM	GPI
KEGG_AMINO_SUGAR_AND_NUCLEOTIDE_SUGAR_METABOLISM	GALK1
KEGG_AMINO_SUGAR_AND_NUCLEOTIDE_SUGAR_METABOLISM	UGDH
KEGG_AMINO_SUGAR_AND_NUCLEOTIDE_SUGAR_METABOLISM	CMAS
KEGG_AMINO_SUGAR_AND_NUCLEOTIDE_SUGAR_METABOLISM	GMDS
KEGG_AMINO_SUGAR_AND_NUCLEOTIDE_SUGAR_METABOLISM	GNPDA1
KEGG_AMINO_SUGAR_AND_NUCLEOTIDE_SUGAR_METABOLISM	UXS1
KEGG_AMINO_SUGAR_AND_NUCLEOTIDE_SUGAR_METABOLISM	GFPT2
KEGG_AMINO_SUGAR_AND_NUCLEOTIDE_SUGAR_METABOLISM	CYB5R1
KEGG_AMINO_SUGAR_AND_NUCLEOTIDE_SUGAR_METABOLISM	GNE
KEGG_AMINO_SUGAR_AND_NUCLEOTIDE_SUGAR_METABOLISM	HK3
KEGG_AMINO_SUGAR_AND_NUCLEOTIDE_SUGAR_METABOLISM	AMDHD2
KEGG_AMINO_SUGAR_AND_NUCLEOTIDE_SUGAR_METABOLISM	GNPDA2
KEGG_AMINO_SUGAR_AND_NUCLEOTIDE_SUGAR_METABOLISM	PGM2
KEGG_AMINO_SUGAR_AND_NUCLEOTIDE_SUGAR_METABOLISM	UGP2
KEGG_AMINO_SUGAR_AND_NUCLEOTIDE_SUGAR_METABOLISM	NANP
KEGG_AMINO_SUGAR_AND_NUCLEOTIDE_SUGAR_METABOLISM	GMPPB
KEGG_AMINO_SUGAR_AND_NUCLEOTIDE_SUGAR_METABOLISM	MPI
KEGG_AMINO_SUGAR_AND_NUCLEOTIDE_SUGAR_METABOLISM	FPGT
KEGG_GLYCOSAMINOGLYCAN_BIOSYNTHESIS_KERATAN_SULFATE	FUT8
KEGG_GLYCOSAMINOGLYCAN_BIOSYNTHESIS_KERATAN_SULFATE	B4GALT2
KEGG_GLYCOSAMINOGLYCAN_BIOSYNTHESIS_KERATAN_SULFATE	B4GALT4
KEGG_GLYCOSAMINOGLYCAN_BIOSYNTHESIS_KERATAN_SULFATE	ST3GAL3
KEGG_GLYCOSAMINOGLYCAN_BIOSYNTHESIS_KERATAN_SULFATE	CHST4
KEGG_GLYCOSAMINOGLYCAN_BIOSYNTHESIS_KERATAN_SULFATE	B3GNT7
KEGG_GLYCOSAMINOGLYCAN_BIOSYNTHESIS_KERATAN_SULFATE	ST3GAL2
KEGG_GLYCOSAMINOGLYCAN_BIOSYNTHESIS_KERATAN_SULFATE	CHST2
KEGG_GLYCOSAMINOGLYCAN_BIOSYNTHESIS_KERATAN_SULFATE	CHST6
KEGG_INOSITOL_PHOSPHATE_METABOLISM	PIK3C2A
KEGG_INOSITOL_PHOSPHATE_METABOLISM	INPP4A
KEGG_INOSITOL_PHOSPHATE_METABOLISM	PIK3CB
KEGG_INOSITOL_PHOSPHATE_METABOLISM	INPP5A
KEGG_INOSITOL_PHOSPHATE_METABOLISM	PIK3C3
KEGG_INOSITOL_PHOSPHATE_METABOLISM	MIOX
KEGG_INOSITOL_PHOSPHATE_METABOLISM	ITPK1
KEGG_INOSITOL_PHOSPHATE_METABOLISM	PLCB4
KEGG_INOSITOL_PHOSPHATE_METABOLISM	CDIPT
KEGG_INOSITOL_PHOSPHATE_METABOLISM	MINPP1
KEGG_INOSITOL_PHOSPHATE_METABOLISM	INPP4B
KEGG_INOSITOL_PHOSPHATE_METABOLISM	TPI1
KEGG_INOSITOL_PHOSPHATE_METABOLISM	PLCD4
KEGG_INOSITOL_PHOSPHATE_METABOLISM	ALDH6A1
KEGG_INOSITOL_PHOSPHATE_METABOLISM	OCRL
KEGG_INOSITOL_PHOSPHATE_METABOLISM	PLCG1
KEGG_INOSITOL_PHOSPHATE_METABOLISM	PIK3C2B
KEGG_INOSITOL_PHOSPHATE_METABOLISM	IMPA1
KEGG_INOSITOL_PHOSPHATE_METABOLISM	PLCE1
KEGG_INOSITOL_PHOSPHATE_METABOLISM	IMPA2
KEGG_INOSITOL_PHOSPHATE_METABOLISM	PI4KB
KEGG_INOSITOL_PHOSPHATE_METABOLISM	ITPKB
KEGG_INOSITOL_PHOSPHATE_METABOLISM	PLCB3
KEGG_INOSITOL_PHOSPHATE_METABOLISM	INPP1
KEGG_INOSITOL_PHOSPHATE_METABOLISM	PIP4K2C
KEGG_INOSITOL_PHOSPHATE_METABOLISM	PIK3CD
KEGG_INOSITOL_PHOSPHATE_METABOLISM	PTEN
KEGG_INOSITOL_PHOSPHATE_METABOLISM	INPP5J
KEGG_INOSITOL_PHOSPHATE_METABOLISM	PIP5K1C
KEGG_INOSITOL_PHOSPHATE_METABOLISM	PLCD1
KEGG_INOSITOL_PHOSPHATE_METABOLISM	PLCG2
KEGG_INOSITOL_PHOSPHATE_METABOLISM	INPP5B
KEGG_INOSITOL_PHOSPHATE_METABOLISM	PI4KA
KEGG_GLYCOSYLPHOSPHATIDYLINOSITOL_GPI_ANCHOR_BIOSYNTHESIS	PIGQ
KEGG_GLYCOSYLPHOSPHATIDYLINOSITOL_GPI_ANCHOR_BIOSYNTHESIS	PIGV
KEGG_GLYCOSYLPHOSPHATIDYLINOSITOL_GPI_ANCHOR_BIOSYNTHESIS	PIGB
KEGG_GLYCOSYLPHOSPHATIDYLINOSITOL_GPI_ANCHOR_BIOSYNTHESIS	PIGS
KEGG_GLYCOSYLPHOSPHATIDYLINOSITOL_GPI_ANCHOR_BIOSYNTHESIS	PIGH
KEGG_GLYCOSYLPHOSPHATIDYLINOSITOL_GPI_ANCHOR_BIOSYNTHESIS	PIGZ
KEGG_GLYCOSYLPHOSPHATIDYLINOSITOL_GPI_ANCHOR_BIOSYNTHESIS	PIGT
KEGG_GLYCOSYLPHOSPHATIDYLINOSITOL_GPI_ANCHOR_BIOSYNTHESIS	PIGM
KEGG_GLYCOSYLPHOSPHATIDYLINOSITOL_GPI_ANCHOR_BIOSYNTHESIS	PIGX
KEGG_GLYCOSYLPHOSPHATIDYLINOSITOL_GPI_ANCHOR_BIOSYNTHESIS	PIGA
KEGG_GLYCOSYLPHOSPHATIDYLINOSITOL_GPI_ANCHOR_BIOSYNTHESIS	PIGO
KEGG_GLYCOSYLPHOSPHATIDYLINOSITOL_GPI_ANCHOR_BIOSYNTHESIS	PIGG
KEGG_GLYCOSYLPHOSPHATIDYLINOSITOL_GPI_ANCHOR_BIOSYNTHESIS	PIGP
KEGG_GLYCOSYLPHOSPHATIDYLINOSITOL_GPI_ANCHOR_BIOSYNTHESIS	PIGN
KEGG_GLYCEROPHOSPHOLIPID_METABOLISM	LYPLA2
KEGG_GLYCEROPHOSPHOLIPID_METABOLISM	AGPAT4
KEGG_GLYCEROPHOSPHOLIPID_METABOLISM	DGKG
KEGG_GLYCEROPHOSPHOLIPID_METABOLISM	PLA2G10
KEGG_GLYCEROPHOSPHOLIPID_METABOLISM	PLD1
KEGG_GLYCEROPHOSPHOLIPID_METABOLISM	DGKD
KEGG_GLYCEROPHOSPHOLIPID_METABOLISM	PGS1
KEGG_GLYCEROPHOSPHOLIPID_METABOLISM	LPCAT2
KEGG_GLYCEROPHOSPHOLIPID_METABOLISM	CDS2
KEGG_GLYCEROPHOSPHOLIPID_METABOLISM	PCYT1B
KEGG_GLYCEROPHOSPHOLIPID_METABOLISM	CDIPT
KEGG_GLYCEROPHOSPHOLIPID_METABOLISM	LPCAT3
KEGG_GLYCEROPHOSPHOLIPID_METABOLISM	GPD2
KEGG_GLYCEROPHOSPHOLIPID_METABOLISM	PLA2G4A
KEGG_GLYCEROPHOSPHOLIPID_METABOLISM	GPAM
KEGG_GLYCEROPHOSPHOLIPID_METABOLISM	PLA2G12A
KEGG_GLYCEROPHOSPHOLIPID_METABOLISM	MBOAT7
KEGG_GLYCEROPHOSPHOLIPID_METABOLISM	ETNK2
KEGG_GLYCEROPHOSPHOLIPID_METABOLISM	DGKQ
KEGG_GLYCEROPHOSPHOLIPID_METABOLISM	DGKZ
KEGG_GLYCEROPHOSPHOLIPID_METABOLISM	GPD1L
KEGG_GLYCEROPHOSPHOLIPID_METABOLISM	DGKE
KEGG_GLYCEROPHOSPHOLIPID_METABOLISM	PTDSS1
KEGG_GLYCEROPHOSPHOLIPID_METABOLISM	CDS1
KEGG_GLYCEROPHOSPHOLIPID_METABOLISM	GPD1
KEGG_GLYCEROPHOSPHOLIPID_METABOLISM	LCLAT1
KEGG_GLYCEROPHOSPHOLIPID_METABOLISM	PLA2G4E
KEGG_GLYCEROPHOSPHOLIPID_METABOLISM	AGPAT1
KEGG_GLYCEROPHOSPHOLIPID_METABOLISM	LCAT
KEGG_GLYCEROPHOSPHOLIPID_METABOLISM	PISD
KEGG_ARACHIDONIC_ACID_METABOLISM	PLA2G10
KEGG_ARACHIDONIC_ACID_METABOLISM	GGT5
KEGG_ARACHIDONIC_ACID_METABOLISM	CYP2C18
KEGG_ARACHIDONIC_ACID_METABOLISM	ALOX12
KEGG_ARACHIDONIC_ACID_METABOLISM	LTA4H
KEGG_ARACHIDONIC_ACID_METABOLISM	GPX7
KEGG_ARACHIDONIC_ACID_METABOLISM	PLA2G4A
KEGG_ARACHIDONIC_ACID_METABOLISM	EPHX2
KEGG_ARACHIDONIC_ACID_METABOLISM	PLA2G12A
KEGG_ARACHIDONIC_ACID_METABOLISM	PTGES
KEGG_ARACHIDONIC_ACID_METABOLISM	CBR1
KEGG_ARACHIDONIC_ACID_METABOLISM	CBR3
KEGG_ARACHIDONIC_ACID_METABOLISM	HPGDS
KEGG_ARACHIDONIC_ACID_METABOLISM	GPX4
KEGG_ARACHIDONIC_ACID_METABOLISM	ALOX12B
KEGG_ARACHIDONIC_ACID_METABOLISM	CYP4F3
KEGG_ARACHIDONIC_ACID_METABOLISM	PLA2G4E
KEGG_ARACHIDONIC_ACID_METABOLISM	LTC4S
KEGG_LINOLEIC_ACID_METABOLISM	PLA2G10
KEGG_LINOLEIC_ACID_METABOLISM	CYP2C18
KEGG_LINOLEIC_ACID_METABOLISM	PLA2G4A
KEGG_LINOLEIC_ACID_METABOLISM	PLA2G12A
KEGG_LINOLEIC_ACID_METABOLISM	PLA2G4E
KEGG_ALPHA_LINOLENIC_ACID_METABOLISM	PLA2G10
KEGG_ALPHA_LINOLENIC_ACID_METABOLISM	ACOX3
KEGG_ALPHA_LINOLENIC_ACID_METABOLISM	PLA2G4A
KEGG_ALPHA_LINOLENIC_ACID_METABOLISM	PLA2G12A
KEGG_ALPHA_LINOLENIC_ACID_METABOLISM	PLA2G4E
KEGG_SPHINGOLIPID_METABOLISM	GALC
KEGG_SPHINGOLIPID_METABOLISM	SPHK2
KEGG_SPHINGOLIPID_METABOLISM	CERK
KEGG_SPHINGOLIPID_METABOLISM	SPTLC2
KEGG_SPHINGOLIPID_METABOLISM	SMPD3
KEGG_SPHINGOLIPID_METABOLISM	ASAH1
KEGG_SPHINGOLIPID_METABOLISM	B4GALT6
KEGG_SPHINGOLIPID_METABOLISM	GAL3ST1
KEGG_SPHINGOLIPID_METABOLISM	UGCG
KEGG_SPHINGOLIPID_METABOLISM	SGPP2
KEGG_SPHINGOLIPID_METABOLISM	SGPL1
KEGG_SPHINGOLIPID_METABOLISM	DEGS2
KEGG_SPHINGOLIPID_METABOLISM	UGT8
KEGG_SPHINGOLIPID_METABOLISM	SPHK1
KEGG_SPHINGOLIPID_METABOLISM	ACER2
KEGG_SPHINGOLIPID_METABOLISM	ASAH2
KEGG_GLYCOSPHINGOLIPID_BIOSYNTHESIS_LACTO_AND_NEOLACTO_SERIES	ST3GAL6
KEGG_GLYCOSPHINGOLIPID_BIOSYNTHESIS_LACTO_AND_NEOLACTO_SERIES	ST3GAL4
KEGG_GLYCOSPHINGOLIPID_BIOSYNTHESIS_LACTO_AND_NEOLACTO_SERIES	ST8SIA1
KEGG_GLYCOSPHINGOLIPID_BIOSYNTHESIS_LACTO_AND_NEOLACTO_SERIES	GCNT2
KEGG_GLYCOSPHINGOLIPID_BIOSYNTHESIS_LACTO_AND_NEOLACTO_SERIES	B4GALT2
KEGG_GLYCOSPHINGOLIPID_BIOSYNTHESIS_LACTO_AND_NEOLACTO_SERIES	B4GALT4
KEGG_GLYCOSPHINGOLIPID_BIOSYNTHESIS_LACTO_AND_NEOLACTO_SERIES	ST3GAL3
KEGG_GLYCOSPHINGOLIPID_BIOSYNTHESIS_LACTO_AND_NEOLACTO_SERIES	FUT3
KEGG_GLYCOSPHINGOLIPID_BIOSYNTHESIS_LACTO_AND_NEOLACTO_SERIES	B3GNT4
KEGG_GLYCOSPHINGOLIPID_BIOSYNTHESIS_LACTO_AND_NEOLACTO_SERIES	B3GNT5
KEGG_GLYCOSPHINGOLIPID_BIOSYNTHESIS_LACTO_AND_NEOLACTO_SERIES	FUT2
KEGG_GLYCOSPHINGOLIPID_BIOSYNTHESIS_LACTO_AND_NEOLACTO_SERIES	B3GNT3
KEGG_GLYCOSPHINGOLIPID_BIOSYNTHESIS_LACTO_AND_NEOLACTO_SERIES	FUT7
KEGG_GLYCOSPHINGOLIPID_BIOSYNTHESIS_LACTO_AND_NEOLACTO_SERIES	FUT4
KEGG_GLYCOSPHINGOLIPID_BIOSYNTHESIS_GLOBO_SERIES	ST8SIA1
KEGG_GLYCOSPHINGOLIPID_BIOSYNTHESIS_GLOBO_SERIES	GBGT1
KEGG_GLYCOSPHINGOLIPID_BIOSYNTHESIS_GLOBO_SERIES	ST3GAL2
KEGG_GLYCOSPHINGOLIPID_BIOSYNTHESIS_GLOBO_SERIES	FUT2
KEGG_GLYCOSPHINGOLIPID_BIOSYNTHESIS_GANGLIO_SERIES	ST8SIA1
KEGG_GLYCOSPHINGOLIPID_BIOSYNTHESIS_GANGLIO_SERIES	B4GALNT1
KEGG_GLYCOSPHINGOLIPID_BIOSYNTHESIS_GANGLIO_SERIES	ST3GAL2
KEGG_GLYCOSPHINGOLIPID_BIOSYNTHESIS_GANGLIO_SERIES	ST6GALNAC6
KEGG_GLYCOSPHINGOLIPID_BIOSYNTHESIS_GANGLIO_SERIES	ST6GALNAC3
KEGG_PYRUVATE_METABOLISM	MDH1
KEGG_PYRUVATE_METABOLISM	HAGH
KEGG_PYRUVATE_METABOLISM	ALDH3A2
KEGG_PYRUVATE_METABOLISM	ACAT1
KEGG_PYRUVATE_METABOLISM	ACACB
KEGG_PYRUVATE_METABOLISM	ME2
KEGG_PYRUVATE_METABOLISM	AKR1B1
KEGG_PYRUVATE_METABOLISM	DLD
KEGG_PYRUVATE_METABOLISM	PCK2
KEGG_PYRUVATE_METABOLISM	HAGHL
KEGG_PYRUVATE_METABOLISM	ALDH2
KEGG_PYRUVATE_METABOLISM	LDHB
KEGG_PYRUVATE_METABOLISM	ACYP1
KEGG_PYRUVATE_METABOLISM	ACAT2
KEGG_PYRUVATE_METABOLISM	PDHA1
KEGG_PYRUVATE_METABOLISM	LDHA
KEGG_PYRUVATE_METABOLISM	ALDH1B1
KEGG_PYRUVATE_METABOLISM	MDH2
KEGG_PYRUVATE_METABOLISM	DLAT
KEGG_PYRUVATE_METABOLISM	ME3
KEGG_PYRUVATE_METABOLISM	LDHC
KEGG_PYRUVATE_METABOLISM	LDHD
KEGG_PYRUVATE_METABOLISM	PDHB
KEGG_PYRUVATE_METABOLISM	ACYP2
KEGG_PYRUVATE_METABOLISM	LDHAL6B
KEGG_PYRUVATE_METABOLISM	ACACA
KEGG_GLYOXYLATE_AND_DICARBOXYLATE_METABOLISM	MDH1
KEGG_GLYOXYLATE_AND_DICARBOXYLATE_METABOLISM	MTHFD2
KEGG_GLYOXYLATE_AND_DICARBOXYLATE_METABOLISM	MTHFD1L
KEGG_GLYOXYLATE_AND_DICARBOXYLATE_METABOLISM	MDH2
KEGG_PROPANOATE_METABOLISM	ALDH3A2
KEGG_PROPANOATE_METABOLISM	ACAT1
KEGG_PROPANOATE_METABOLISM	ACACB
KEGG_PROPANOATE_METABOLISM	ACSS3
KEGG_PROPANOATE_METABOLISM	ALDH2
KEGG_PROPANOATE_METABOLISM	LDHB
KEGG_PROPANOATE_METABOLISM	PCCB
KEGG_PROPANOATE_METABOLISM	ALDH6A1
KEGG_PROPANOATE_METABOLISM	ACAT2
KEGG_PROPANOATE_METABOLISM	LDHA
KEGG_PROPANOATE_METABOLISM	SUCLA2
KEGG_PROPANOATE_METABOLISM	ALDH1B1
KEGG_PROPANOATE_METABOLISM	SUCLG1
KEGG_PROPANOATE_METABOLISM	LDHC
KEGG_PROPANOATE_METABOLISM	LDHAL6B
KEGG_PROPANOATE_METABOLISM	SUCLG2
KEGG_PROPANOATE_METABOLISM	ABAT
KEGG_PROPANOATE_METABOLISM	ACACA
KEGG_BUTANOATE_METABOLISM	ALDH3A2
KEGG_BUTANOATE_METABOLISM	ACAT1
KEGG_BUTANOATE_METABOLISM	OXCT1
KEGG_BUTANOATE_METABOLISM	ALDH2
KEGG_BUTANOATE_METABOLISM	HMGCS1
KEGG_BUTANOATE_METABOLISM	HMGCL
KEGG_BUTANOATE_METABOLISM	ACAT2
KEGG_BUTANOATE_METABOLISM	ACADS
KEGG_BUTANOATE_METABOLISM	PDHA1
KEGG_BUTANOATE_METABOLISM	ALDH1B1
KEGG_BUTANOATE_METABOLISM	PDHB
KEGG_BUTANOATE_METABOLISM	ABAT
KEGG_BUTANOATE_METABOLISM	ACSM5
KEGG_BUTANOATE_METABOLISM	OXCT2
KEGG_BUTANOATE_METABOLISM	ACSM4
KEGG_ONE_CARBON_POOL_BY_FOLATE	MTHFD2
KEGG_ONE_CARBON_POOL_BY_FOLATE	MTHFD1L
KEGG_ONE_CARBON_POOL_BY_FOLATE	GART
KEGG_ONE_CARBON_POOL_BY_FOLATE	FTCD
KEGG_ONE_CARBON_POOL_BY_FOLATE	TYMS
KEGG_ONE_CARBON_POOL_BY_FOLATE	MTHFR
KEGG_ONE_CARBON_POOL_BY_FOLATE	SHMT2
KEGG_RIBOFLAVIN_METABOLISM	PHPT1
KEGG_RIBOFLAVIN_METABOLISM	MTMR2
KEGG_RIBOFLAVIN_METABOLISM	ACPT
KEGG_RIBOFLAVIN_METABOLISM	ACP1
KEGG_RIBOFLAVIN_METABOLISM	FLAD1
KEGG_RIBOFLAVIN_METABOLISM	ENPP1
KEGG_NICOTINATE_AND_NICOTINAMIDE_METABOLISM	CD38
KEGG_NICOTINATE_AND_NICOTINAMIDE_METABOLISM	NT5C2
KEGG_NICOTINATE_AND_NICOTINAMIDE_METABOLISM	NAMPT
KEGG_NICOTINATE_AND_NICOTINAMIDE_METABOLISM	NUDT12
KEGG_NICOTINATE_AND_NICOTINAMIDE_METABOLISM	NT5E
KEGG_NICOTINATE_AND_NICOTINAMIDE_METABOLISM	NMNAT3
KEGG_NICOTINATE_AND_NICOTINAMIDE_METABOLISM	NADSYN1
KEGG_NICOTINATE_AND_NICOTINAMIDE_METABOLISM	ENPP1
KEGG_NICOTINATE_AND_NICOTINAMIDE_METABOLISM	PNP
KEGG_PANTOTHENATE_AND_COA_BIOSYNTHESIS	BCAT1
KEGG_PANTOTHENATE_AND_COA_BIOSYNTHESIS	COASY
KEGG_PANTOTHENATE_AND_COA_BIOSYNTHESIS	BCAT2
KEGG_PANTOTHENATE_AND_COA_BIOSYNTHESIS	PANK3
KEGG_PANTOTHENATE_AND_COA_BIOSYNTHESIS	PPCS
KEGG_PANTOTHENATE_AND_COA_BIOSYNTHESIS	DPYS
KEGG_PANTOTHENATE_AND_COA_BIOSYNTHESIS	PANK1
KEGG_PANTOTHENATE_AND_COA_BIOSYNTHESIS	PANK4
KEGG_PANTOTHENATE_AND_COA_BIOSYNTHESIS	ENPP1
KEGG_PORPHYRIN_AND_CHLOROPHYLL_METABOLISM	COX10
KEGG_PORPHYRIN_AND_CHLOROPHYLL_METABOLISM	COX15
KEGG_PORPHYRIN_AND_CHLOROPHYLL_METABOLISM	ALAS1
KEGG_PORPHYRIN_AND_CHLOROPHYLL_METABOLISM	CP
KEGG_PORPHYRIN_AND_CHLOROPHYLL_METABOLISM	FECH
KEGG_PORPHYRIN_AND_CHLOROPHYLL_METABOLISM	CPOX
KEGG_PORPHYRIN_AND_CHLOROPHYLL_METABOLISM	BLVRB
KEGG_PORPHYRIN_AND_CHLOROPHYLL_METABOLISM	EARS2
KEGG_PORPHYRIN_AND_CHLOROPHYLL_METABOLISM	BLVRA
KEGG_PORPHYRIN_AND_CHLOROPHYLL_METABOLISM	EPRS
KEGG_PORPHYRIN_AND_CHLOROPHYLL_METABOLISM	MMAB
KEGG_PORPHYRIN_AND_CHLOROPHYLL_METABOLISM	ALAD
KEGG_PORPHYRIN_AND_CHLOROPHYLL_METABOLISM	UGT2B7
KEGG_PORPHYRIN_AND_CHLOROPHYLL_METABOLISM	HMBS
KEGG_TERPENOID_BACKBONE_BIOSYNTHESIS	ACAT1
KEGG_TERPENOID_BACKBONE_BIOSYNTHESIS	HMGCS1
KEGG_TERPENOID_BACKBONE_BIOSYNTHESIS	HMGCR
KEGG_TERPENOID_BACKBONE_BIOSYNTHESIS	ACAT2
KEGG_TERPENOID_BACKBONE_BIOSYNTHESIS	PDSS1
KEGG_TERPENOID_BACKBONE_BIOSYNTHESIS	GGPS1
KEGG_TERPENOID_BACKBONE_BIOSYNTHESIS	FDPS
KEGG_TERPENOID_BACKBONE_BIOSYNTHESIS	MVD
KEGG_LIMONENE_AND_PINENE_DEGRADATION	ALDH3A2
KEGG_LIMONENE_AND_PINENE_DEGRADATION	ALDH2
KEGG_LIMONENE_AND_PINENE_DEGRADATION	ALDH1B1
KEGG_LIMONENE_AND_PINENE_DEGRADATION	YOD1
KEGG_LIMONENE_AND_PINENE_DEGRADATION	NAT6
KEGG_SULFUR_METABOLISM	SULT2B1
KEGG_SULFUR_METABOLISM	PAPSS1
KEGG_SULFUR_METABOLISM	SUOX
KEGG_SULFUR_METABOLISM	CHST11
KEGG_SULFUR_METABOLISM	SULT1A1
KEGG_SULFUR_METABOLISM	SULT1A2
KEGG_AMINOACYL_TRNA_BIOSYNTHESIS	KARS
KEGG_AMINOACYL_TRNA_BIOSYNTHESIS	IARS2
KEGG_AMINOACYL_TRNA_BIOSYNTHESIS	AARS
KEGG_AMINOACYL_TRNA_BIOSYNTHESIS	EARS2
KEGG_AMINOACYL_TRNA_BIOSYNTHESIS	SARS2
KEGG_AMINOACYL_TRNA_BIOSYNTHESIS	GARS
KEGG_AMINOACYL_TRNA_BIOSYNTHESIS	SEPSECS
KEGG_AMINOACYL_TRNA_BIOSYNTHESIS	CARS
KEGG_AMINOACYL_TRNA_BIOSYNTHESIS	HARS2
KEGG_AMINOACYL_TRNA_BIOSYNTHESIS	TARS
KEGG_AMINOACYL_TRNA_BIOSYNTHESIS	RARS
KEGG_AMINOACYL_TRNA_BIOSYNTHESIS	DARS
KEGG_AMINOACYL_TRNA_BIOSYNTHESIS	FARSB
KEGG_AMINOACYL_TRNA_BIOSYNTHESIS	AARS2
KEGG_AMINOACYL_TRNA_BIOSYNTHESIS	YARS
KEGG_AMINOACYL_TRNA_BIOSYNTHESIS	CARS2
KEGG_AMINOACYL_TRNA_BIOSYNTHESIS	EPRS
KEGG_AMINOACYL_TRNA_BIOSYNTHESIS	WARS
KEGG_AMINOACYL_TRNA_BIOSYNTHESIS	FARS2
KEGG_AMINOACYL_TRNA_BIOSYNTHESIS	RARS2
KEGG_AMINOACYL_TRNA_BIOSYNTHESIS	PARS2
KEGG_AMINOACYL_TRNA_BIOSYNTHESIS	MARS
KEGG_AMINOACYL_TRNA_BIOSYNTHESIS	HARS
KEGG_AMINOACYL_TRNA_BIOSYNTHESIS	QARS
KEGG_AMINOACYL_TRNA_BIOSYNTHESIS	FARSA
KEGG_AMINOACYL_TRNA_BIOSYNTHESIS	PSTK
KEGG_AMINOACYL_TRNA_BIOSYNTHESIS	IARS
KEGG_AMINOACYL_TRNA_BIOSYNTHESIS	VARS
KEGG_AMINOACYL_TRNA_BIOSYNTHESIS	MARS2
KEGG_DRUG_METABOLISM_CYTOCHROME_P450	GSTO2
KEGG_DRUG_METABOLISM_CYTOCHROME_P450	GSTP1
KEGG_DRUG_METABOLISM_CYTOCHROME_P450	MGST2
KEGG_DRUG_METABOLISM_CYTOCHROME_P450	GSTZ1
KEGG_DRUG_METABOLISM_CYTOCHROME_P450	CYP2C18
KEGG_DRUG_METABOLISM_CYTOCHROME_P450	FMO5
KEGG_DRUG_METABOLISM_CYTOCHROME_P450	ALDH3B2
KEGG_DRUG_METABOLISM_CYTOCHROME_P450	GSTM3
KEGG_DRUG_METABOLISM_CYTOCHROME_P450	MGST3
KEGG_DRUG_METABOLISM_CYTOCHROME_P450	GSTM4
KEGG_DRUG_METABOLISM_CYTOCHROME_P450	GSTA4
KEGG_DRUG_METABOLISM_CYTOCHROME_P450	UGT2B7
KEGG_DRUG_METABOLISM_CYTOCHROME_P450	ADH6
KEGG_DRUG_METABOLISM_CYTOCHROME_P450	ALDH1A3
KEGG_DRUG_METABOLISM_CYTOCHROME_P450	MAOA
KEGG_DRUG_METABOLISM_CYTOCHROME_P450	ADH1B
KEGG_DRUG_METABOLISM_CYTOCHROME_P450	GSTM2
KEGG_DRUG_METABOLISM_OTHER_ENZYMES	TYMP
KEGG_DRUG_METABOLISM_OTHER_ENZYMES	IMPDH1
KEGG_DRUG_METABOLISM_OTHER_ENZYMES	UMPS
KEGG_DRUG_METABOLISM_OTHER_ENZYMES	UCK2
KEGG_DRUG_METABOLISM_OTHER_ENZYMES	DPYS
KEGG_DRUG_METABOLISM_OTHER_ENZYMES	CDA
KEGG_DRUG_METABOLISM_OTHER_ENZYMES	GMPS
KEGG_DRUG_METABOLISM_OTHER_ENZYMES	HPRT1
KEGG_DRUG_METABOLISM_OTHER_ENZYMES	TK2
KEGG_DRUG_METABOLISM_OTHER_ENZYMES	TK1
KEGG_DRUG_METABOLISM_OTHER_ENZYMES	UGT2B7
KEGG_DRUG_METABOLISM_OTHER_ENZYMES	NAT1
KEGG_DRUG_METABOLISM_OTHER_ENZYMES	CES2
KEGG_DRUG_METABOLISM_OTHER_ENZYMES	IMPDH2
KEGG_DRUG_METABOLISM_OTHER_ENZYMES	UPP1
KEGG_BIOSYNTHESIS_OF_UNSATURATED_FATTY_ACIDS	ELOVL5
KEGG_BIOSYNTHESIS_OF_UNSATURATED_FATTY_ACIDS	ACAA1
KEGG_BIOSYNTHESIS_OF_UNSATURATED_FATTY_ACIDS	ACOX3
KEGG_BIOSYNTHESIS_OF_UNSATURATED_FATTY_ACIDS	ACOT7
KEGG_BIOSYNTHESIS_OF_UNSATURATED_FATTY_ACIDS	SCD
KEGG_BIOSYNTHESIS_OF_UNSATURATED_FATTY_ACIDS	PECR
KEGG_BIOSYNTHESIS_OF_UNSATURATED_FATTY_ACIDS	ACOT2
KEGG_BIOSYNTHESIS_OF_UNSATURATED_FATTY_ACIDS	SCD5
KEGG_BIOSYNTHESIS_OF_UNSATURATED_FATTY_ACIDS	HSD17B12
KEGG_BIOSYNTHESIS_OF_UNSATURATED_FATTY_ACIDS	ACOT4
KEGG_BIOSYNTHESIS_OF_UNSATURATED_FATTY_ACIDS	YOD1
KEGG_BIOSYNTHESIS_OF_UNSATURATED_FATTY_ACIDS	ACOT1
KEGG_BIOSYNTHESIS_OF_UNSATURATED_FATTY_ACIDS	ELOVL2
KEGG_ABC_TRANSPORTERS	ABCC8
KEGG_ABC_TRANSPORTERS	ABCB1
KEGG_ABC_TRANSPORTERS	ABCC6
KEGG_ABC_TRANSPORTERS	ABCD1
KEGG_ABC_TRANSPORTERS	ABCC1
KEGG_ABC_TRANSPORTERS	ABCA2
KEGG_ABC_TRANSPORTERS	ABCC5
KEGG_ABC_TRANSPORTERS	ABCB6
KEGG_ABC_TRANSPORTERS	ABCD3
KEGG_ABC_TRANSPORTERS	ABCG2
KEGG_ABC_TRANSPORTERS	ABCD4
KEGG_ABC_TRANSPORTERS	ABCC11
KEGG_ABC_TRANSPORTERS	ABCC10
KEGG_ABC_TRANSPORTERS	ABCC4
KEGG_ABC_TRANSPORTERS	ABCG5
KEGG_ABC_TRANSPORTERS	ABCA8
KEGG_ABC_TRANSPORTERS	ABCA9
KEGG_ABC_TRANSPORTERS	ABCA6
KEGG_ABC_TRANSPORTERS	ABCG1
KEGG_ABC_TRANSPORTERS	ABCA3
KEGG_ABC_TRANSPORTERS	TAP1
KEGG_ABC_TRANSPORTERS	ABCG4
KEGG_ABC_TRANSPORTERS	ABCA13
KEGG_ABC_TRANSPORTERS	ABCB8
KEGG_ABC_TRANSPORTERS	TAP2
KEGG_RNA_DEGRADATION	SKIV2L2
KEGG_RNA_DEGRADATION	ENO1
KEGG_RNA_DEGRADATION	EXOSC5
KEGG_RNA_DEGRADATION	DIS3
KEGG_RNA_DEGRADATION	DCPS
KEGG_RNA_DEGRADATION	PAPD7
KEGG_RNA_DEGRADATION	HSPA9
KEGG_RNA_DEGRADATION	CNOT6
KEGG_RNA_DEGRADATION	XRN1
KEGG_RNA_DEGRADATION	PAPOLG
KEGG_RNA_DEGRADATION	EXOSC9
KEGG_RNA_DEGRADATION	CNOT1
KEGG_RNA_DEGRADATION	LSM7
KEGG_RNA_DEGRADATION	LSM4
KEGG_RNA_DEGRADATION	PNPT1
KEGG_RNA_DEGRADATION	CNOT6L
KEGG_RNA_DEGRADATION	WDR61
KEGG_RNA_DEGRADATION	PARN
KEGG_RNA_DEGRADATION	HSPD1
KEGG_RNA_DEGRADATION	RQCD1
KEGG_RNA_DEGRADATION	DCP1B
KEGG_RNA_DEGRADATION	CNOT8
KEGG_RNA_DEGRADATION	LSM6
KEGG_RNA_DEGRADATION	PATL1
KEGG_RNA_DEGRADATION	DCP2
KEGG_RNA_DEGRADATION	TTC37
KEGG_RNA_DEGRADATION	LSM2
KEGG_RNA_POLYMERASE	ZNRD1
KEGG_RNA_POLYMERASE	POLR1A
KEGG_RNA_POLYMERASE	POLR2F
KEGG_RNA_POLYMERASE	POLR2I
KEGG_RNA_POLYMERASE	POLR3G
KEGG_RNA_POLYMERASE	POLR1B
KEGG_RNA_POLYMERASE	POLR3F
KEGG_RNA_POLYMERASE	POLR1E
KEGG_RNA_POLYMERASE	POLR2D
KEGG_RNA_POLYMERASE	POLR3K
KEGG_RNA_POLYMERASE	POLR3D
KEGG_RNA_POLYMERASE	POLR1C
KEGG_RNA_POLYMERASE	POLR2L
KEGG_RNA_POLYMERASE	POLR2A
KEGG_RNA_POLYMERASE	POLR3C
KEGG_BASAL_TRANSCRIPTION_FACTORS	TBPL1
KEGG_BASAL_TRANSCRIPTION_FACTORS	TAF2
KEGG_BASAL_TRANSCRIPTION_FACTORS	TAF11
KEGG_BASAL_TRANSCRIPTION_FACTORS	TAF7L
KEGG_BASAL_TRANSCRIPTION_FACTORS	TAF6
KEGG_BASAL_TRANSCRIPTION_FACTORS	TBP
KEGG_BASAL_TRANSCRIPTION_FACTORS	GTF2F1
KEGG_BASAL_TRANSCRIPTION_FACTORS	TAF5L
KEGG_BASAL_TRANSCRIPTION_FACTORS	TAF4B
KEGG_BASAL_TRANSCRIPTION_FACTORS	TAF5
KEGG_BASAL_TRANSCRIPTION_FACTORS	TAF7
KEGG_BASAL_TRANSCRIPTION_FACTORS	TAF9B
KEGG_BASAL_TRANSCRIPTION_FACTORS	GTF2F2
KEGG_BASAL_TRANSCRIPTION_FACTORS	GTF2E2
KEGG_BASAL_TRANSCRIPTION_FACTORS	TAF13
KEGG_BASAL_TRANSCRIPTION_FACTORS	GTF2H4
KEGG_BASAL_TRANSCRIPTION_FACTORS	STON1
KEGG_BASAL_TRANSCRIPTION_FACTORS	TAF9
KEGG_DNA_REPLICATION	POLA2
KEGG_DNA_REPLICATION	RFC2
KEGG_DNA_REPLICATION	POLD1
KEGG_DNA_REPLICATION	MCM2
KEGG_DNA_REPLICATION	MCM6
KEGG_DNA_REPLICATION	MCM5
KEGG_DNA_REPLICATION	POLE2
KEGG_DNA_REPLICATION	MCM4
KEGG_DNA_REPLICATION	RNASEH2A
KEGG_DNA_REPLICATION	SSBP1
KEGG_DNA_REPLICATION	POLD2
KEGG_DNA_REPLICATION	RFC5
KEGG_DNA_REPLICATION	MCM3
KEGG_DNA_REPLICATION	RPA2
KEGG_DNA_REPLICATION	RPA1
KEGG_DNA_REPLICATION	PCNA
KEGG_DNA_REPLICATION	RFC3
KEGG_DNA_REPLICATION	DNA2
KEGG_DNA_REPLICATION	PRIM2
KEGG_DNA_REPLICATION	POLE3
KEGG_DNA_REPLICATION	RFC4
KEGG_DNA_REPLICATION	MCM7
KEGG_DNA_REPLICATION	FEN1
KEGG_DNA_REPLICATION	RNASEH1
KEGG_DNA_REPLICATION	POLD4
KEGG_DNA_REPLICATION	POLE
KEGG_DNA_REPLICATION	RPA4
KEGG_SPLICEOSOME	AQR
KEGG_SPLICEOSOME	SNRNP40
KEGG_SPLICEOSOME	SNRPA
KEGG_SPLICEOSOME	PPIE
KEGG_SPLICEOSOME	CHERP
KEGG_SPLICEOSOME	RBM22
KEGG_SPLICEOSOME	HNRNPC
KEGG_SPLICEOSOME	CDC5L
KEGG_SPLICEOSOME	HNRNPM
KEGG_SPLICEOSOME	SNRPD3
KEGG_SPLICEOSOME	PHF5A
KEGG_SPLICEOSOME	SRSF5
KEGG_SPLICEOSOME	ACIN1
KEGG_SPLICEOSOME	CRNKL1
KEGG_SPLICEOSOME	PQBP1
KEGG_SPLICEOSOME	SF3A2
KEGG_SPLICEOSOME	BUD31
KEGG_SPLICEOSOME	MAGOHB
KEGG_SPLICEOSOME	SRSF3
KEGG_SPLICEOSOME	SRSF7
KEGG_SPLICEOSOME	SRSF4
KEGG_SPLICEOSOME	BCAS2
KEGG_SPLICEOSOME	PRPF3
KEGG_SPLICEOSOME	SMNDC1
KEGG_SPLICEOSOME	SRSF6
KEGG_SPLICEOSOME	SNRPC
KEGG_SPLICEOSOME	SNRPB
KEGG_SPLICEOSOME	HSPA2
KEGG_SPLICEOSOME	LSM7
KEGG_SPLICEOSOME	LSM4
KEGG_SPLICEOSOME	SNRPA1
KEGG_SPLICEOSOME	RBM17
KEGG_SPLICEOSOME	PRPF38A
KEGG_SPLICEOSOME	TRA2B
KEGG_SPLICEOSOME	NCBP1
KEGG_SPLICEOSOME	PPIL1
KEGG_SPLICEOSOME	DHX38
KEGG_SPLICEOSOME	EIF4A3
KEGG_SPLICEOSOME	SF3B4
KEGG_SPLICEOSOME	SNRPG
KEGG_SPLICEOSOME	ZMAT2
KEGG_SPLICEOSOME	CWC15
KEGG_SPLICEOSOME	SRSF2
KEGG_SPLICEOSOME	MAGOH
KEGG_SPLICEOSOME	U2SURP
KEGG_SPLICEOSOME	LSM6
KEGG_SPLICEOSOME	TRA2A
KEGG_SPLICEOSOME	SLU7
KEGG_SPLICEOSOME	PRPF18
KEGG_SPLICEOSOME	SNRPD1
KEGG_SPLICEOSOME	USP39
KEGG_SPLICEOSOME	SF3B5
KEGG_SPLICEOSOME	HNRNPA3
KEGG_SPLICEOSOME	PLRG1
KEGG_SPLICEOSOME	PPIH
KEGG_SPLICEOSOME	SART1
KEGG_SPLICEOSOME	PUF60
KEGG_SPLICEOSOME	SF3A3
KEGG_SPLICEOSOME	SRSF10
KEGG_SPLICEOSOME	SF3B3
KEGG_SPLICEOSOME	PRPF40A
KEGG_SPLICEOSOME	HSPA1L
KEGG_SPLICEOSOME	LSM2
KEGG_SPLICEOSOME	DHX16
KEGG_SPLICEOSOME	ISY1
KEGG_SPLICEOSOME	RBM8A
KEGG_PROTEASOME	PSMB1
KEGG_PROTEASOME	PSMC4
KEGG_PROTEASOME	PSMA4
KEGG_PROTEASOME	PSME4
KEGG_PROTEASOME	PSME1
KEGG_PROTEASOME	PSMD8
KEGG_PROTEASOME	PSMA7
KEGG_PROTEASOME	PSMD7
KEGG_PROTEASOME	PSMD14
KEGG_PROTEASOME	PSMB2
KEGG_PROTEASOME	PSMA5
KEGG_PROTEASOME	PSMA8
KEGG_PROTEASOME	PSMD4
KEGG_PROTEASOME	PSMB4
KEGG_PROTEASOME	PSMC2
KEGG_PROTEASOME	PSMC3
KEGG_PROTEASOME	PSMD1
KEGG_PROTEASOME	PSMD2
KEGG_PROTEASOME	PSMB8
KEGG_PROTEASOME	PSMB9
KEGG_PROTEIN_EXPORT	SEC62
KEGG_PROTEIN_EXPORT	SEC61A1
KEGG_PROTEIN_EXPORT	SRP54
KEGG_PROTEIN_EXPORT	SPCS1
KEGG_PROTEIN_EXPORT	SEC61G
KEGG_PROTEIN_EXPORT	SRP14
KEGG_PROTEIN_EXPORT	SRP9
KEGG_PROTEIN_EXPORT	SRPRB
KEGG_PROTEIN_EXPORT	SRP19
KEGG_PROTEIN_EXPORT	OXA1L
KEGG_PPAR_SIGNALING_PATHWAY	ACAA1
KEGG_PPAR_SIGNALING_PATHWAY	ACSL4
KEGG_PPAR_SIGNALING_PATHWAY	ACOX3
KEGG_PPAR_SIGNALING_PATHWAY	SCD
KEGG_PPAR_SIGNALING_PATHWAY	PCK2
KEGG_PPAR_SIGNALING_PATHWAY	PLTP
KEGG_PPAR_SIGNALING_PATHWAY	CPT1A
KEGG_PPAR_SIGNALING_PATHWAY	PPARD
KEGG_PPAR_SIGNALING_PATHWAY	SLC27A6
KEGG_PPAR_SIGNALING_PATHWAY	SCP2
KEGG_PPAR_SIGNALING_PATHWAY	SLC27A1
KEGG_PPAR_SIGNALING_PATHWAY	PPARG
KEGG_PPAR_SIGNALING_PATHWAY	CYP27A1
KEGG_PPAR_SIGNALING_PATHWAY	SLC27A2
KEGG_PPAR_SIGNALING_PATHWAY	PDPK1
KEGG_PPAR_SIGNALING_PATHWAY	SCD5
KEGG_PPAR_SIGNALING_PATHWAY	UBC
KEGG_PPAR_SIGNALING_PATHWAY	CPT2
KEGG_PPAR_SIGNALING_PATHWAY	ACSL6
KEGG_PPAR_SIGNALING_PATHWAY	FABP5
KEGG_PPAR_SIGNALING_PATHWAY	AQP7
KEGG_PPAR_SIGNALING_PATHWAY	PLIN1
KEGG_PPAR_SIGNALING_PATHWAY	SLC27A4
KEGG_PPAR_SIGNALING_PATHWAY	ANGPTL4
KEGG_PPAR_SIGNALING_PATHWAY	CYP7A1
KEGG_PPAR_SIGNALING_PATHWAY	ACOX2
KEGG_PPAR_SIGNALING_PATHWAY	CPT1C
KEGG_PPAR_SIGNALING_PATHWAY	FABP6
KEGG_PPAR_SIGNALING_PATHWAY	CYP8B1
KEGG_PPAR_SIGNALING_PATHWAY	ADIPOQ
KEGG_PPAR_SIGNALING_PATHWAY	RXRA
KEGG_PPAR_SIGNALING_PATHWAY	PPARA
KEGG_PPAR_SIGNALING_PATHWAY	MMP1
KEGG_PPAR_SIGNALING_PATHWAY	RXRB
KEGG_BASE_EXCISION_REPAIR	PARP3
KEGG_BASE_EXCISION_REPAIR	POLD1
KEGG_BASE_EXCISION_REPAIR	UNG
KEGG_BASE_EXCISION_REPAIR	POLE2
KEGG_BASE_EXCISION_REPAIR	MPG
KEGG_BASE_EXCISION_REPAIR	POLD2
KEGG_BASE_EXCISION_REPAIR	NEIL3
KEGG_BASE_EXCISION_REPAIR	SMUG1
KEGG_BASE_EXCISION_REPAIR	PCNA
KEGG_BASE_EXCISION_REPAIR	MUTYH
KEGG_BASE_EXCISION_REPAIR	TDG
KEGG_BASE_EXCISION_REPAIR	NEIL1
KEGG_BASE_EXCISION_REPAIR	POLE3
KEGG_BASE_EXCISION_REPAIR	POLL
KEGG_BASE_EXCISION_REPAIR	FEN1
KEGG_BASE_EXCISION_REPAIR	POLD4
KEGG_BASE_EXCISION_REPAIR	POLE
KEGG_BASE_EXCISION_REPAIR	HMGB1
KEGG_MISMATCH_REPAIR	RFC2
KEGG_MISMATCH_REPAIR	POLD1
KEGG_MISMATCH_REPAIR	MLH1
KEGG_MISMATCH_REPAIR	MSH2
KEGG_MISMATCH_REPAIR	SSBP1
KEGG_MISMATCH_REPAIR	POLD2
KEGG_MISMATCH_REPAIR	RFC5
KEGG_MISMATCH_REPAIR	MSH3
KEGG_MISMATCH_REPAIR	MSH6
KEGG_MISMATCH_REPAIR	RPA2
KEGG_MISMATCH_REPAIR	MLH3
KEGG_MISMATCH_REPAIR	RPA1
KEGG_MISMATCH_REPAIR	PCNA
KEGG_MISMATCH_REPAIR	RFC3
KEGG_MISMATCH_REPAIR	RFC4
KEGG_MISMATCH_REPAIR	EXO1
KEGG_MISMATCH_REPAIR	POLD4
KEGG_MISMATCH_REPAIR	RPA4
KEGG_HOMOLOGOUS_RECOMBINATION	RAD51
KEGG_HOMOLOGOUS_RECOMBINATION	POLD1
KEGG_HOMOLOGOUS_RECOMBINATION	RAD54L
KEGG_HOMOLOGOUS_RECOMBINATION	TOP3B
KEGG_HOMOLOGOUS_RECOMBINATION	SSBP1
KEGG_HOMOLOGOUS_RECOMBINATION	POLD2
KEGG_HOMOLOGOUS_RECOMBINATION	RAD50
KEGG_HOMOLOGOUS_RECOMBINATION	RPA2
KEGG_HOMOLOGOUS_RECOMBINATION	XRCC3
KEGG_HOMOLOGOUS_RECOMBINATION	RPA1
KEGG_HOMOLOGOUS_RECOMBINATION	BRCA2
KEGG_HOMOLOGOUS_RECOMBINATION	POLD4
KEGG_HOMOLOGOUS_RECOMBINATION	RAD51B
KEGG_HOMOLOGOUS_RECOMBINATION	XRCC2
KEGG_HOMOLOGOUS_RECOMBINATION	RAD54B
KEGG_HOMOLOGOUS_RECOMBINATION	BLM
KEGG_HOMOLOGOUS_RECOMBINATION	RPA4
KEGG_ERBB_SIGNALING_PATHWAY	MAPK9
KEGG_ERBB_SIGNALING_PATHWAY	PIK3CB
KEGG_ERBB_SIGNALING_PATHWAY	ERBB3
KEGG_ERBB_SIGNALING_PATHWAY	MAP2K4
KEGG_ERBB_SIGNALING_PATHWAY	CAMK2A
KEGG_ERBB_SIGNALING_PATHWAY	NCK2
KEGG_ERBB_SIGNALING_PATHWAY	MAP2K7
KEGG_ERBB_SIGNALING_PATHWAY	PAK3
KEGG_ERBB_SIGNALING_PATHWAY	ABL1
KEGG_ERBB_SIGNALING_PATHWAY	MAPK3
KEGG_ERBB_SIGNALING_PATHWAY	AREG
KEGG_ERBB_SIGNALING_PATHWAY	GAB1
KEGG_ERBB_SIGNALING_PATHWAY	CBL
KEGG_ERBB_SIGNALING_PATHWAY	CDKN1B
KEGG_ERBB_SIGNALING_PATHWAY	SOS1
KEGG_ERBB_SIGNALING_PATHWAY	AKT3
KEGG_ERBB_SIGNALING_PATHWAY	PLCG1
KEGG_ERBB_SIGNALING_PATHWAY	ELK1
KEGG_ERBB_SIGNALING_PATHWAY	SHC2
KEGG_ERBB_SIGNALING_PATHWAY	MYC
KEGG_ERBB_SIGNALING_PATHWAY	EGF
KEGG_ERBB_SIGNALING_PATHWAY	ABL2
KEGG_ERBB_SIGNALING_PATHWAY	EGFR
KEGG_ERBB_SIGNALING_PATHWAY	SHC3
KEGG_ERBB_SIGNALING_PATHWAY	PRKCA
KEGG_ERBB_SIGNALING_PATHWAY	NCK1
KEGG_ERBB_SIGNALING_PATHWAY	NRG2
KEGG_ERBB_SIGNALING_PATHWAY	TGFA
KEGG_ERBB_SIGNALING_PATHWAY	MAP2K1
KEGG_ERBB_SIGNALING_PATHWAY	NRG4
KEGG_ERBB_SIGNALING_PATHWAY	PIK3CD
KEGG_ERBB_SIGNALING_PATHWAY	STAT5B
KEGG_ERBB_SIGNALING_PATHWAY	BTC
KEGG_ERBB_SIGNALING_PATHWAY	GRB2
KEGG_ERBB_SIGNALING_PATHWAY	ERBB4
KEGG_ERBB_SIGNALING_PATHWAY	SHC4
KEGG_ERBB_SIGNALING_PATHWAY	EIF4EBP1
KEGG_ERBB_SIGNALING_PATHWAY	SRC
KEGG_ERBB_SIGNALING_PATHWAY	PLCG2
KEGG_ERBB_SIGNALING_PATHWAY	NRAS
KEGG_CYTOKINE_CYTOKINE_RECEPTOR_INTERACTION	CX3CL1
KEGG_CYTOKINE_CYTOKINE_RECEPTOR_INTERACTION	TNFRSF12A
KEGG_CYTOKINE_CYTOKINE_RECEPTOR_INTERACTION	CCL26
KEGG_CYTOKINE_CYTOKINE_RECEPTOR_INTERACTION	IL20RA
KEGG_CYTOKINE_CYTOKINE_RECEPTOR_INTERACTION	FAS
KEGG_CYTOKINE_CYTOKINE_RECEPTOR_INTERACTION	IFNGR1
KEGG_CYTOKINE_CYTOKINE_RECEPTOR_INTERACTION	KITLG
KEGG_CYTOKINE_CYTOKINE_RECEPTOR_INTERACTION	TNFRSF9
KEGG_CYTOKINE_CYTOKINE_RECEPTOR_INTERACTION	RELT
KEGG_CYTOKINE_CYTOKINE_RECEPTOR_INTERACTION	TNFRSF1A
KEGG_CYTOKINE_CYTOKINE_RECEPTOR_INTERACTION	IL12RB2
KEGG_CYTOKINE_CYTOKINE_RECEPTOR_INTERACTION	IL11
KEGG_CYTOKINE_CYTOKINE_RECEPTOR_INTERACTION	IL12RB1
KEGG_CYTOKINE_CYTOKINE_RECEPTOR_INTERACTION	OSM
KEGG_CYTOKINE_CYTOKINE_RECEPTOR_INTERACTION	CSF2RB
KEGG_CYTOKINE_CYTOKINE_RECEPTOR_INTERACTION	CD40
KEGG_CYTOKINE_CYTOKINE_RECEPTOR_INTERACTION	BMP7
KEGG_CYTOKINE_CYTOKINE_RECEPTOR_INTERACTION	TNFSF13B
KEGG_CYTOKINE_CYTOKINE_RECEPTOR_INTERACTION	CCL22
KEGG_CYTOKINE_CYTOKINE_RECEPTOR_INTERACTION	CCL17
KEGG_CYTOKINE_CYTOKINE_RECEPTOR_INTERACTION	IL21R
KEGG_CYTOKINE_CYTOKINE_RECEPTOR_INTERACTION	IL7
KEGG_CYTOKINE_CYTOKINE_RECEPTOR_INTERACTION	TNFRSF10A
KEGG_CYTOKINE_CYTOKINE_RECEPTOR_INTERACTION	MET
KEGG_CYTOKINE_CYTOKINE_RECEPTOR_INTERACTION	CCL24
KEGG_CYTOKINE_CYTOKINE_RECEPTOR_INTERACTION	CXCL12
KEGG_CYTOKINE_CYTOKINE_RECEPTOR_INTERACTION	CCL7
KEGG_CYTOKINE_CYTOKINE_RECEPTOR_INTERACTION	CCL8
KEGG_CYTOKINE_CYTOKINE_RECEPTOR_INTERACTION	IL23A
KEGG_CYTOKINE_CYTOKINE_RECEPTOR_INTERACTION	LTBR
KEGG_CYTOKINE_CYTOKINE_RECEPTOR_INTERACTION	VEGFA
KEGG_CYTOKINE_CYTOKINE_RECEPTOR_INTERACTION	GHR
KEGG_CYTOKINE_CYTOKINE_RECEPTOR_INTERACTION	PRLR
KEGG_CYTOKINE_CYTOKINE_RECEPTOR_INTERACTION	IL1A
KEGG_CYTOKINE_CYTOKINE_RECEPTOR_INTERACTION	CCL20
KEGG_CYTOKINE_CYTOKINE_RECEPTOR_INTERACTION	IL1R2
KEGG_CYTOKINE_CYTOKINE_RECEPTOR_INTERACTION	IL18R1
KEGG_CYTOKINE_CYTOKINE_RECEPTOR_INTERACTION	TPO
KEGG_CYTOKINE_CYTOKINE_RECEPTOR_INTERACTION	MPL
KEGG_CYTOKINE_CYTOKINE_RECEPTOR_INTERACTION	CSF3R
KEGG_CYTOKINE_CYTOKINE_RECEPTOR_INTERACTION	TGFB3
KEGG_CYTOKINE_CYTOKINE_RECEPTOR_INTERACTION	TNFRSF10B
KEGG_CYTOKINE_CYTOKINE_RECEPTOR_INTERACTION	TNFRSF8
KEGG_CYTOKINE_CYTOKINE_RECEPTOR_INTERACTION	CXCR4
KEGG_CYTOKINE_CYTOKINE_RECEPTOR_INTERACTION	FLT3
KEGG_CYTOKINE_CYTOKINE_RECEPTOR_INTERACTION	CXCL6
KEGG_CYTOKINE_CYTOKINE_RECEPTOR_INTERACTION	IL1B
KEGG_CYTOKINE_CYTOKINE_RECEPTOR_INTERACTION	TNFSF9
KEGG_CYTOKINE_CYTOKINE_RECEPTOR_INTERACTION	CD70
KEGG_CYTOKINE_CYTOKINE_RECEPTOR_INTERACTION	BMP2
KEGG_CYTOKINE_CYTOKINE_RECEPTOR_INTERACTION	GDF5
KEGG_CYTOKINE_CYTOKINE_RECEPTOR_INTERACTION	LIF
KEGG_CYTOKINE_CYTOKINE_RECEPTOR_INTERACTION	EDA2R
KEGG_CYTOKINE_CYTOKINE_RECEPTOR_INTERACTION	IL13RA1
KEGG_CYTOKINE_CYTOKINE_RECEPTOR_INTERACTION	IL6ST
KEGG_CYTOKINE_CYTOKINE_RECEPTOR_INTERACTION	IL2RA
KEGG_CYTOKINE_CYTOKINE_RECEPTOR_INTERACTION	IL15RA
KEGG_CYTOKINE_CYTOKINE_RECEPTOR_INTERACTION	AMHR2
KEGG_CYTOKINE_CYTOKINE_RECEPTOR_INTERACTION	ACVR1B
KEGG_CYTOKINE_CYTOKINE_RECEPTOR_INTERACTION	EDAR
KEGG_CYTOKINE_CYTOKINE_RECEPTOR_INTERACTION	BMPR1B
KEGG_CYTOKINE_CYTOKINE_RECEPTOR_INTERACTION	EGF
KEGG_CYTOKINE_CYTOKINE_RECEPTOR_INTERACTION	TNFRSF11A
KEGG_CYTOKINE_CYTOKINE_RECEPTOR_INTERACTION	IL22RA1
KEGG_CYTOKINE_CYTOKINE_RECEPTOR_INTERACTION	XCL1
KEGG_CYTOKINE_CYTOKINE_RECEPTOR_INTERACTION	OSMR
KEGG_CYTOKINE_CYTOKINE_RECEPTOR_INTERACTION	TSLP
KEGG_CYTOKINE_CYTOKINE_RECEPTOR_INTERACTION	TNFRSF21
KEGG_CYTOKINE_CYTOKINE_RECEPTOR_INTERACTION	EGFR
KEGG_CYTOKINE_CYTOKINE_RECEPTOR_INTERACTION	IL18
KEGG_CYTOKINE_CYTOKINE_RECEPTOR_INTERACTION	KIT
KEGG_CYTOKINE_CYTOKINE_RECEPTOR_INTERACTION	IFNAR2
KEGG_CYTOKINE_CYTOKINE_RECEPTOR_INTERACTION	IFNGR2
KEGG_CYTOKINE_CYTOKINE_RECEPTOR_INTERACTION	CXCL16
KEGG_CYTOKINE_CYTOKINE_RECEPTOR_INTERACTION	TNFSF13
KEGG_CYTOKINE_CYTOKINE_RECEPTOR_INTERACTION	IL23R
KEGG_CYTOKINE_CYTOKINE_RECEPTOR_INTERACTION	IL20
KEGG_CYTOKINE_CYTOKINE_RECEPTOR_INTERACTION	IL24
KEGG_CYTOKINE_CYTOKINE_RECEPTOR_INTERACTION	CXCL3
KEGG_CYTOKINE_CYTOKINE_RECEPTOR_INTERACTION	CXCL5
KEGG_CYTOKINE_CYTOKINE_RECEPTOR_INTERACTION	PPBP
KEGG_CYTOKINE_CYTOKINE_RECEPTOR_INTERACTION	CXCL1
KEGG_CYTOKINE_CYTOKINE_RECEPTOR_INTERACTION	IL15
KEGG_CYTOKINE_CYTOKINE_RECEPTOR_INTERACTION	CSF2
KEGG_CYTOKINE_CYTOKINE_RECEPTOR_INTERACTION	TNFRSF11B
KEGG_CYTOKINE_CYTOKINE_RECEPTOR_INTERACTION	CX3CR1
KEGG_CYTOKINE_CYTOKINE_RECEPTOR_INTERACTION	IL12A
KEGG_CYTOKINE_CYTOKINE_RECEPTOR_INTERACTION	IL13
KEGG_CYTOKINE_CYTOKINE_RECEPTOR_INTERACTION	CXCL10
KEGG_CYTOKINE_CYTOKINE_RECEPTOR_INTERACTION	CXCL11
KEGG_CYTOKINE_CYTOKINE_RECEPTOR_INTERACTION	IFNB1
KEGG_CYTOKINE_CYTOKINE_RECEPTOR_INTERACTION	PRL
KEGG_CYTOKINE_CYTOKINE_RECEPTOR_INTERACTION	TNFRSF10D
KEGG_CYTOKINE_CYTOKINE_RECEPTOR_INTERACTION	IL20RB
KEGG_CYTOKINE_CYTOKINE_RECEPTOR_INTERACTION	CCL13
KEGG_CYTOKINE_CYTOKINE_RECEPTOR_INTERACTION	TNFSF15
KEGG_CYTOKINE_CYTOKINE_RECEPTOR_INTERACTION	CCR3
KEGG_CYTOKINE_CYTOKINE_RECEPTOR_INTERACTION	IFNE
KEGG_CYTOKINE_CYTOKINE_RECEPTOR_INTERACTION	TNFRSF4
KEGG_CYTOKINE_CYTOKINE_RECEPTOR_INTERACTION	EPOR
KEGG_CYTOKINE_CYTOKINE_RECEPTOR_INTERACTION	IL1RAP
KEGG_CYTOKINE_CYTOKINE_RECEPTOR_INTERACTION	CSF2RA
KEGG_CYTOKINE_CYTOKINE_RECEPTOR_INTERACTION	CRLF2
KEGG_CYTOKINE_CYTOKINE_RECEPTOR_INTERACTION	TNFRSF25
KEGG_CYTOKINE_CYTOKINE_RECEPTOR_INTERACTION	TNF
KEGG_CYTOKINE_CYTOKINE_RECEPTOR_INTERACTION	TNFSF12
KEGG_CYTOKINE_CYTOKINE_RECEPTOR_INTERACTION	IL10RB
KEGG_CYTOKINE_CYTOKINE_RECEPTOR_INTERACTION	CCL5
KEGG_CYTOKINE_CYTOKINE_RECEPTOR_INTERACTION	CCL16
KEGG_CYTOKINE_CYTOKINE_RECEPTOR_INTERACTION	CCL4
KEGG_CYTOKINE_CYTOKINE_RECEPTOR_INTERACTION	CCL18
KEGG_CYTOKINE_CYTOKINE_RECEPTOR_INTERACTION	CCL14
KEGG_CHEMOKINE_SIGNALING_PATHWAY	CX3CL1
KEGG_CHEMOKINE_SIGNALING_PATHWAY	CCL26
KEGG_CHEMOKINE_SIGNALING_PATHWAY	PIK3CB
KEGG_CHEMOKINE_SIGNALING_PATHWAY	GNAI3
KEGG_CHEMOKINE_SIGNALING_PATHWAY	RHOA
KEGG_CHEMOKINE_SIGNALING_PATHWAY	CDC42
KEGG_CHEMOKINE_SIGNALING_PATHWAY	ADCY2
KEGG_CHEMOKINE_SIGNALING_PATHWAY	ADRBK2
KEGG_CHEMOKINE_SIGNALING_PATHWAY	PLCB4
KEGG_CHEMOKINE_SIGNALING_PATHWAY	HCK
KEGG_CHEMOKINE_SIGNALING_PATHWAY	MAPK3
KEGG_CHEMOKINE_SIGNALING_PATHWAY	CCL22
KEGG_CHEMOKINE_SIGNALING_PATHWAY	CCL17
KEGG_CHEMOKINE_SIGNALING_PATHWAY	CSK
KEGG_CHEMOKINE_SIGNALING_PATHWAY	IKBKB
KEGG_CHEMOKINE_SIGNALING_PATHWAY	NFKBIB
KEGG_CHEMOKINE_SIGNALING_PATHWAY	JAK3
KEGG_CHEMOKINE_SIGNALING_PATHWAY	CCL24
KEGG_CHEMOKINE_SIGNALING_PATHWAY	WASL
KEGG_CHEMOKINE_SIGNALING_PATHWAY	CXCL12
KEGG_CHEMOKINE_SIGNALING_PATHWAY	CCL7
KEGG_CHEMOKINE_SIGNALING_PATHWAY	CCL8
KEGG_CHEMOKINE_SIGNALING_PATHWAY	GNB3
KEGG_CHEMOKINE_SIGNALING_PATHWAY	GRK7
KEGG_CHEMOKINE_SIGNALING_PATHWAY	GNB4
KEGG_CHEMOKINE_SIGNALING_PATHWAY	CCL20
KEGG_CHEMOKINE_SIGNALING_PATHWAY	STAT1
KEGG_CHEMOKINE_SIGNALING_PATHWAY	SOS1
KEGG_CHEMOKINE_SIGNALING_PATHWAY	AKT3
KEGG_CHEMOKINE_SIGNALING_PATHWAY	ADCY7
KEGG_CHEMOKINE_SIGNALING_PATHWAY	CXCR4
KEGG_CHEMOKINE_SIGNALING_PATHWAY	PREX1
KEGG_CHEMOKINE_SIGNALING_PATHWAY	CXCL6
KEGG_CHEMOKINE_SIGNALING_PATHWAY	GNG11
KEGG_CHEMOKINE_SIGNALING_PATHWAY	GNAI1
KEGG_CHEMOKINE_SIGNALING_PATHWAY	ADCY4
KEGG_CHEMOKINE_SIGNALING_PATHWAY	SHC2
KEGG_CHEMOKINE_SIGNALING_PATHWAY	VAV3
KEGG_CHEMOKINE_SIGNALING_PATHWAY	ROCK2
KEGG_CHEMOKINE_SIGNALING_PATHWAY	ARRB1
KEGG_CHEMOKINE_SIGNALING_PATHWAY	ADCY3
KEGG_CHEMOKINE_SIGNALING_PATHWAY	ARRB2
KEGG_CHEMOKINE_SIGNALING_PATHWAY	XCL1
KEGG_CHEMOKINE_SIGNALING_PATHWAY	TIAM2
KEGG_CHEMOKINE_SIGNALING_PATHWAY	SHC3
KEGG_CHEMOKINE_SIGNALING_PATHWAY	PARD3
KEGG_CHEMOKINE_SIGNALING_PATHWAY	PLCB3
KEGG_CHEMOKINE_SIGNALING_PATHWAY	CXCL16
KEGG_CHEMOKINE_SIGNALING_PATHWAY	ADCY9
KEGG_CHEMOKINE_SIGNALING_PATHWAY	CXCL3
KEGG_CHEMOKINE_SIGNALING_PATHWAY	CXCL5
KEGG_CHEMOKINE_SIGNALING_PATHWAY	PPBP
KEGG_CHEMOKINE_SIGNALING_PATHWAY	CXCL1
KEGG_CHEMOKINE_SIGNALING_PATHWAY	PRKCD
KEGG_CHEMOKINE_SIGNALING_PATHWAY	ADCY1
KEGG_CHEMOKINE_SIGNALING_PATHWAY	GNG4
KEGG_CHEMOKINE_SIGNALING_PATHWAY	CX3CR1
KEGG_CHEMOKINE_SIGNALING_PATHWAY	MAP2K1
KEGG_CHEMOKINE_SIGNALING_PATHWAY	CXCL10
KEGG_CHEMOKINE_SIGNALING_PATHWAY	CXCL11
KEGG_CHEMOKINE_SIGNALING_PATHWAY	PIK3CD
KEGG_CHEMOKINE_SIGNALING_PATHWAY	ADCY5
KEGG_CHEMOKINE_SIGNALING_PATHWAY	STAT5B
KEGG_CHEMOKINE_SIGNALING_PATHWAY	GNG5
KEGG_CHEMOKINE_SIGNALING_PATHWAY	ADCY6
KEGG_CHEMOKINE_SIGNALING_PATHWAY	GRB2
KEGG_CHEMOKINE_SIGNALING_PATHWAY	CCL13
KEGG_CHEMOKINE_SIGNALING_PATHWAY	CCR3
KEGG_CHEMOKINE_SIGNALING_PATHWAY	PRKX
KEGG_CHEMOKINE_SIGNALING_PATHWAY	SHC4
KEGG_CHEMOKINE_SIGNALING_PATHWAY	GRK6
KEGG_CHEMOKINE_SIGNALING_PATHWAY	GRK5
KEGG_CHEMOKINE_SIGNALING_PATHWAY	NRAS
KEGG_CHEMOKINE_SIGNALING_PATHWAY	GNG10
KEGG_CHEMOKINE_SIGNALING_PATHWAY	LYN
KEGG_CHEMOKINE_SIGNALING_PATHWAY	IKBKG
KEGG_CHEMOKINE_SIGNALING_PATHWAY	CCL5
KEGG_CHEMOKINE_SIGNALING_PATHWAY	CCL16
KEGG_CHEMOKINE_SIGNALING_PATHWAY	CCL4
KEGG_CHEMOKINE_SIGNALING_PATHWAY	CCL18
KEGG_CHEMOKINE_SIGNALING_PATHWAY	CCL14
KEGG_PHOSPHATIDYLINOSITOL_SIGNALING_SYSTEM	PIK3C2A
KEGG_PHOSPHATIDYLINOSITOL_SIGNALING_SYSTEM	INPP4A
KEGG_PHOSPHATIDYLINOSITOL_SIGNALING_SYSTEM	PIK3CB
KEGG_PHOSPHATIDYLINOSITOL_SIGNALING_SYSTEM	DGKG
KEGG_PHOSPHATIDYLINOSITOL_SIGNALING_SYSTEM	INPP5A
KEGG_PHOSPHATIDYLINOSITOL_SIGNALING_SYSTEM	DGKD
KEGG_PHOSPHATIDYLINOSITOL_SIGNALING_SYSTEM	PIK3C3
KEGG_PHOSPHATIDYLINOSITOL_SIGNALING_SYSTEM	ITPR3
KEGG_PHOSPHATIDYLINOSITOL_SIGNALING_SYSTEM	ITPK1
KEGG_PHOSPHATIDYLINOSITOL_SIGNALING_SYSTEM	CDS2
KEGG_PHOSPHATIDYLINOSITOL_SIGNALING_SYSTEM	PLCB4
KEGG_PHOSPHATIDYLINOSITOL_SIGNALING_SYSTEM	CDIPT
KEGG_PHOSPHATIDYLINOSITOL_SIGNALING_SYSTEM	INPP4B
KEGG_PHOSPHATIDYLINOSITOL_SIGNALING_SYSTEM	PLCD4
KEGG_PHOSPHATIDYLINOSITOL_SIGNALING_SYSTEM	OCRL
KEGG_PHOSPHATIDYLINOSITOL_SIGNALING_SYSTEM	PLCG1
KEGG_PHOSPHATIDYLINOSITOL_SIGNALING_SYSTEM	PIK3C2B
KEGG_PHOSPHATIDYLINOSITOL_SIGNALING_SYSTEM	IMPA1
KEGG_PHOSPHATIDYLINOSITOL_SIGNALING_SYSTEM	PLCE1
KEGG_PHOSPHATIDYLINOSITOL_SIGNALING_SYSTEM	IMPA2
KEGG_PHOSPHATIDYLINOSITOL_SIGNALING_SYSTEM	PI4KB
KEGG_PHOSPHATIDYLINOSITOL_SIGNALING_SYSTEM	ITPKB
KEGG_PHOSPHATIDYLINOSITOL_SIGNALING_SYSTEM	CALM2
KEGG_PHOSPHATIDYLINOSITOL_SIGNALING_SYSTEM	DGKQ
KEGG_PHOSPHATIDYLINOSITOL_SIGNALING_SYSTEM	DGKZ
KEGG_PHOSPHATIDYLINOSITOL_SIGNALING_SYSTEM	PLCB3
KEGG_PHOSPHATIDYLINOSITOL_SIGNALING_SYSTEM	ITPR1
KEGG_PHOSPHATIDYLINOSITOL_SIGNALING_SYSTEM	INPP1
KEGG_PHOSPHATIDYLINOSITOL_SIGNALING_SYSTEM	DGKE
KEGG_PHOSPHATIDYLINOSITOL_SIGNALING_SYSTEM	PRKCA
KEGG_PHOSPHATIDYLINOSITOL_SIGNALING_SYSTEM	CDS1
KEGG_PHOSPHATIDYLINOSITOL_SIGNALING_SYSTEM	PIP4K2C
KEGG_PHOSPHATIDYLINOSITOL_SIGNALING_SYSTEM	PIK3CD
KEGG_PHOSPHATIDYLINOSITOL_SIGNALING_SYSTEM	PTEN
KEGG_PHOSPHATIDYLINOSITOL_SIGNALING_SYSTEM	CALML3
KEGG_PHOSPHATIDYLINOSITOL_SIGNALING_SYSTEM	CALML5
KEGG_PHOSPHATIDYLINOSITOL_SIGNALING_SYSTEM	INPP5J
KEGG_PHOSPHATIDYLINOSITOL_SIGNALING_SYSTEM	PIP5K1C
KEGG_PHOSPHATIDYLINOSITOL_SIGNALING_SYSTEM	PLCD1
KEGG_PHOSPHATIDYLINOSITOL_SIGNALING_SYSTEM	PLCG2
KEGG_PHOSPHATIDYLINOSITOL_SIGNALING_SYSTEM	INPP5B
KEGG_PHOSPHATIDYLINOSITOL_SIGNALING_SYSTEM	PI4KA
KEGG_NEUROACTIVE_LIGAND_RECEPTOR_INTERACTION	GIPR
KEGG_NEUROACTIVE_LIGAND_RECEPTOR_INTERACTION	PRSS3
KEGG_NEUROACTIVE_LIGAND_RECEPTOR_INTERACTION	GABRA3
KEGG_NEUROACTIVE_LIGAND_RECEPTOR_INTERACTION	PTGER3
KEGG_NEUROACTIVE_LIGAND_RECEPTOR_INTERACTION	LPAR2
KEGG_NEUROACTIVE_LIGAND_RECEPTOR_INTERACTION	GLP2R
KEGG_NEUROACTIVE_LIGAND_RECEPTOR_INTERACTION	OPRK1
KEGG_NEUROACTIVE_LIGAND_RECEPTOR_INTERACTION	P2RX5
KEGG_NEUROACTIVE_LIGAND_RECEPTOR_INTERACTION	GABRP
KEGG_NEUROACTIVE_LIGAND_RECEPTOR_INTERACTION	TSPO
KEGG_NEUROACTIVE_LIGAND_RECEPTOR_INTERACTION	CTSG
KEGG_NEUROACTIVE_LIGAND_RECEPTOR_INTERACTION	NTSR1
KEGG_NEUROACTIVE_LIGAND_RECEPTOR_INTERACTION	GABRE
KEGG_NEUROACTIVE_LIGAND_RECEPTOR_INTERACTION	MLNR
KEGG_NEUROACTIVE_LIGAND_RECEPTOR_INTERACTION	LHB
KEGG_NEUROACTIVE_LIGAND_RECEPTOR_INTERACTION	GRIN2D
KEGG_NEUROACTIVE_LIGAND_RECEPTOR_INTERACTION	GHRHR
KEGG_NEUROACTIVE_LIGAND_RECEPTOR_INTERACTION	GLRB
KEGG_NEUROACTIVE_LIGAND_RECEPTOR_INTERACTION	CCKBR
KEGG_NEUROACTIVE_LIGAND_RECEPTOR_INTERACTION	GABRR2
KEGG_NEUROACTIVE_LIGAND_RECEPTOR_INTERACTION	GLP1R
KEGG_NEUROACTIVE_LIGAND_RECEPTOR_INTERACTION	GHR
KEGG_NEUROACTIVE_LIGAND_RECEPTOR_INTERACTION	GRM6
KEGG_NEUROACTIVE_LIGAND_RECEPTOR_INTERACTION	PRLR
KEGG_NEUROACTIVE_LIGAND_RECEPTOR_INTERACTION	VIPR1
KEGG_NEUROACTIVE_LIGAND_RECEPTOR_INTERACTION	KISS1R
KEGG_NEUROACTIVE_LIGAND_RECEPTOR_INTERACTION	CHRNB4
KEGG_NEUROACTIVE_LIGAND_RECEPTOR_INTERACTION	CRHR1
KEGG_NEUROACTIVE_LIGAND_RECEPTOR_INTERACTION	PTGFR
KEGG_NEUROACTIVE_LIGAND_RECEPTOR_INTERACTION	GPR83
KEGG_NEUROACTIVE_LIGAND_RECEPTOR_INTERACTION	GRM4
KEGG_NEUROACTIVE_LIGAND_RECEPTOR_INTERACTION	GRPR
KEGG_NEUROACTIVE_LIGAND_RECEPTOR_INTERACTION	AVPR2
KEGG_NEUROACTIVE_LIGAND_RECEPTOR_INTERACTION	CHRM3
KEGG_NEUROACTIVE_LIGAND_RECEPTOR_INTERACTION	P2RX4
KEGG_NEUROACTIVE_LIGAND_RECEPTOR_INTERACTION	EDNRB
KEGG_NEUROACTIVE_LIGAND_RECEPTOR_INTERACTION	GABBR2
KEGG_NEUROACTIVE_LIGAND_RECEPTOR_INTERACTION	LPAR6
KEGG_NEUROACTIVE_LIGAND_RECEPTOR_INTERACTION	PTH2R
KEGG_NEUROACTIVE_LIGAND_RECEPTOR_INTERACTION	AGTR1
KEGG_NEUROACTIVE_LIGAND_RECEPTOR_INTERACTION	PARD3
KEGG_NEUROACTIVE_LIGAND_RECEPTOR_INTERACTION	NPFFR1
KEGG_NEUROACTIVE_LIGAND_RECEPTOR_INTERACTION	GRIK4
KEGG_NEUROACTIVE_LIGAND_RECEPTOR_INTERACTION	ADRA2A
KEGG_NEUROACTIVE_LIGAND_RECEPTOR_INTERACTION	THRB
KEGG_NEUROACTIVE_LIGAND_RECEPTOR_INTERACTION	EDNRA
KEGG_NEUROACTIVE_LIGAND_RECEPTOR_INTERACTION	HTR6
KEGG_NEUROACTIVE_LIGAND_RECEPTOR_INTERACTION	GABRG1
KEGG_NEUROACTIVE_LIGAND_RECEPTOR_INTERACTION	GRIK3
KEGG_NEUROACTIVE_LIGAND_RECEPTOR_INTERACTION	GRM2
KEGG_NEUROACTIVE_LIGAND_RECEPTOR_INTERACTION	F2RL2
KEGG_NEUROACTIVE_LIGAND_RECEPTOR_INTERACTION	HTR4
KEGG_NEUROACTIVE_LIGAND_RECEPTOR_INTERACTION	GRIK2
KEGG_NEUROACTIVE_LIGAND_RECEPTOR_INTERACTION	TSHR
KEGG_NEUROACTIVE_LIGAND_RECEPTOR_INTERACTION	BDKRB2
KEGG_NEUROACTIVE_LIGAND_RECEPTOR_INTERACTION	CHRM1
KEGG_NEUROACTIVE_LIGAND_RECEPTOR_INTERACTION	GRM5
KEGG_NEUROACTIVE_LIGAND_RECEPTOR_INTERACTION	NTSR2
KEGG_NEUROACTIVE_LIGAND_RECEPTOR_INTERACTION	CHRNA5
KEGG_NEUROACTIVE_LIGAND_RECEPTOR_INTERACTION	P2RY1
KEGG_NEUROACTIVE_LIGAND_RECEPTOR_INTERACTION	ADORA2B
KEGG_NEUROACTIVE_LIGAND_RECEPTOR_INTERACTION	S1PR1
KEGG_NEUROACTIVE_LIGAND_RECEPTOR_INTERACTION	FPR2
KEGG_NEUROACTIVE_LIGAND_RECEPTOR_INTERACTION	RXFP1
KEGG_NEUROACTIVE_LIGAND_RECEPTOR_INTERACTION	LPAR3
KEGG_NEUROACTIVE_LIGAND_RECEPTOR_INTERACTION	NMUR1
KEGG_NEUROACTIVE_LIGAND_RECEPTOR_INTERACTION	P2RY6
KEGG_NEUROACTIVE_LIGAND_RECEPTOR_INTERACTION	PRL
KEGG_NEUROACTIVE_LIGAND_RECEPTOR_INTERACTION	CYSLTR1
KEGG_NEUROACTIVE_LIGAND_RECEPTOR_INTERACTION	CHRNA7
KEGG_NEUROACTIVE_LIGAND_RECEPTOR_INTERACTION	P2RY2
KEGG_NEUROACTIVE_LIGAND_RECEPTOR_INTERACTION	GPR156
KEGG_NEUROACTIVE_LIGAND_RECEPTOR_INTERACTION	HTR1D
KEGG_NEUROACTIVE_LIGAND_RECEPTOR_INTERACTION	S1PR5
KEGG_NEUROACTIVE_LIGAND_RECEPTOR_INTERACTION	F2R
KEGG_NEUROACTIVE_LIGAND_RECEPTOR_INTERACTION	GABRG3
KEGG_NEUROACTIVE_LIGAND_RECEPTOR_INTERACTION	GALR2
KEGG_NEUROACTIVE_LIGAND_RECEPTOR_INTERACTION	GRIN2A
KEGG_NEUROACTIVE_LIGAND_RECEPTOR_INTERACTION	NPBWR1
KEGG_NEUROACTIVE_LIGAND_RECEPTOR_INTERACTION	ADRA2C
KEGG_NEUROACTIVE_LIGAND_RECEPTOR_INTERACTION	CHRM5
KEGG_NEUROACTIVE_LIGAND_RECEPTOR_INTERACTION	HRH1
KEGG_NEUROACTIVE_LIGAND_RECEPTOR_INTERACTION	LPAR1
KEGG_NEUROACTIVE_LIGAND_RECEPTOR_INTERACTION	S1PR3
KEGG_NEUROACTIVE_LIGAND_RECEPTOR_INTERACTION	S1PR2
KEGG_NEUROACTIVE_LIGAND_RECEPTOR_INTERACTION	GRIN2B
KEGG_NEUROACTIVE_LIGAND_RECEPTOR_INTERACTION	ADRA2B
KEGG_NEUROACTIVE_LIGAND_RECEPTOR_INTERACTION	SSTR3
KEGG_CELL_CYCLE	MAD1L1
KEGG_CELL_CYCLE	CREBBP
KEGG_CELL_CYCLE	DBF4
KEGG_CELL_CYCLE	E2F2
KEGG_CELL_CYCLE	CUL1
KEGG_CELL_CYCLE	SMC1A
KEGG_CELL_CYCLE	MCM2
KEGG_CELL_CYCLE	MCM6
KEGG_CELL_CYCLE	SMC1B
KEGG_CELL_CYCLE	RBL1
KEGG_CELL_CYCLE	CDC14B
KEGG_CELL_CYCLE	ORC1
KEGG_CELL_CYCLE	ORC6
KEGG_CELL_CYCLE	CDC45
KEGG_CELL_CYCLE	CDC23
KEGG_CELL_CYCLE	ABL1
KEGG_CELL_CYCLE	CDC7
KEGG_CELL_CYCLE	MCM5
KEGG_CELL_CYCLE	RBX1
KEGG_CELL_CYCLE	CDC25B
KEGG_CELL_CYCLE	E2F1
KEGG_CELL_CYCLE	RBL2
KEGG_CELL_CYCLE	MCM4
KEGG_CELL_CYCLE	CCNE1
KEGG_CELL_CYCLE	CDK6
KEGG_CELL_CYCLE	SMC3
KEGG_CELL_CYCLE	CCND1
KEGG_CELL_CYCLE	CDKN1B
KEGG_CELL_CYCLE	MCM3
KEGG_CELL_CYCLE	E2F3
KEGG_CELL_CYCLE	TTK
KEGG_CELL_CYCLE	SKP1
KEGG_CELL_CYCLE	TFDP2
KEGG_CELL_CYCLE	MAD2L2
KEGG_CELL_CYCLE	GADD45A
KEGG_CELL_CYCLE	ZBTB17
KEGG_CELL_CYCLE	CDC20
KEGG_CELL_CYCLE	STAG1
KEGG_CELL_CYCLE	TGFB3
KEGG_CELL_CYCLE	CDKN2C
KEGG_CELL_CYCLE	CDK2
KEGG_CELL_CYCLE	PKMYT1
KEGG_CELL_CYCLE	YWHAH
KEGG_CELL_CYCLE	ANAPC13
KEGG_CELL_CYCLE	CDKN2D
KEGG_CELL_CYCLE	CDKN1C
KEGG_CELL_CYCLE	GADD45G
KEGG_CELL_CYCLE	PCNA
KEGG_CELL_CYCLE	CCNA1
KEGG_CELL_CYCLE	E2F5
KEGG_CELL_CYCLE	CCNB1
KEGG_CELL_CYCLE	CDK7
KEGG_CELL_CYCLE	YWHAQ
KEGG_CELL_CYCLE	CCNH
KEGG_CELL_CYCLE	ORC3
KEGG_CELL_CYCLE	ESPL1
KEGG_CELL_CYCLE	MYC
KEGG_CELL_CYCLE	RB1
KEGG_CELL_CYCLE	CCNA2
KEGG_CELL_CYCLE	SKP2
KEGG_CELL_CYCLE	CDKN2B
KEGG_CELL_CYCLE	CDKN2A
KEGG_CELL_CYCLE	CHEK1
KEGG_CELL_CYCLE	ANAPC1
KEGG_CELL_CYCLE	BUB1B
KEGG_CELL_CYCLE	CCNB2
KEGG_CELL_CYCLE	CDC25C
KEGG_CELL_CYCLE	CDC25A
KEGG_CELL_CYCLE	MAD2L1
KEGG_CELL_CYCLE	PTTG1
KEGG_CELL_CYCLE	RAD21
KEGG_CELL_CYCLE	MCM7
KEGG_CELL_CYCLE	PLK1
KEGG_CELL_CYCLE	SMAD3
KEGG_CELL_CYCLE	BUB1
KEGG_CELL_CYCLE	YWHAG
KEGG_CELL_CYCLE	CDK1
KEGG_CELL_CYCLE	ATR
KEGG_CELL_CYCLE	CCNE2
KEGG_CELL_CYCLE	SFN
KEGG_CELL_CYCLE	ANAPC2
KEGG_CELL_CYCLE	CHEK2
KEGG_CELL_CYCLE	HDAC2
KEGG_CELL_CYCLE	TFDP1
KEGG_CELL_CYCLE	E2F4
KEGG_CELL_CYCLE	PTTG2
KEGG_CELL_CYCLE	PRKDC
KEGG_OOCYTE_MEIOSIS	IGF1
KEGG_OOCYTE_MEIOSIS	CUL1
KEGG_OOCYTE_MEIOSIS	SLK
KEGG_OOCYTE_MEIOSIS	PPP2R5A
KEGG_OOCYTE_MEIOSIS	CAMK2A
KEGG_OOCYTE_MEIOSIS	RPS6KA6
KEGG_OOCYTE_MEIOSIS	SMC1A
KEGG_OOCYTE_MEIOSIS	FBXW11
KEGG_OOCYTE_MEIOSIS	SMC1B
KEGG_OOCYTE_MEIOSIS	ADCY2
KEGG_OOCYTE_MEIOSIS	PGR
KEGG_OOCYTE_MEIOSIS	AURKA
KEGG_OOCYTE_MEIOSIS	CDC23
KEGG_OOCYTE_MEIOSIS	ITPR3
KEGG_OOCYTE_MEIOSIS	RBX1
KEGG_OOCYTE_MEIOSIS	MAPK3
KEGG_OOCYTE_MEIOSIS	CCNE1
KEGG_OOCYTE_MEIOSIS	PPP3CB
KEGG_OOCYTE_MEIOSIS	SMC3
KEGG_OOCYTE_MEIOSIS	FBXO5
KEGG_OOCYTE_MEIOSIS	PPP2R5D
KEGG_OOCYTE_MEIOSIS	SKP1
KEGG_OOCYTE_MEIOSIS	PPP2CA
KEGG_OOCYTE_MEIOSIS	MAD2L2
KEGG_OOCYTE_MEIOSIS	CDC20
KEGG_OOCYTE_MEIOSIS	RPS6KA1
KEGG_OOCYTE_MEIOSIS	ADCY7
KEGG_OOCYTE_MEIOSIS	CDK2
KEGG_OOCYTE_MEIOSIS	PKMYT1
KEGG_OOCYTE_MEIOSIS	YWHAH
KEGG_OOCYTE_MEIOSIS	ANAPC13
KEGG_OOCYTE_MEIOSIS	ADCY4
KEGG_OOCYTE_MEIOSIS	CCNB1
KEGG_OOCYTE_MEIOSIS	YWHAQ
KEGG_OOCYTE_MEIOSIS	ESPL1
KEGG_OOCYTE_MEIOSIS	ADCY3
KEGG_OOCYTE_MEIOSIS	CALM2
KEGG_OOCYTE_MEIOSIS	ITPR1
KEGG_OOCYTE_MEIOSIS	ANAPC1
KEGG_OOCYTE_MEIOSIS	FBXO43
KEGG_OOCYTE_MEIOSIS	CCNB2
KEGG_OOCYTE_MEIOSIS	CDC25C
KEGG_OOCYTE_MEIOSIS	ADCY9
KEGG_OOCYTE_MEIOSIS	SPDYA
KEGG_OOCYTE_MEIOSIS	MAD2L1
KEGG_OOCYTE_MEIOSIS	PTTG1
KEGG_OOCYTE_MEIOSIS	ADCY1
KEGG_OOCYTE_MEIOSIS	BTRC
KEGG_OOCYTE_MEIOSIS	PLK1
KEGG_OOCYTE_MEIOSIS	MAP2K1
KEGG_OOCYTE_MEIOSIS	AR
KEGG_OOCYTE_MEIOSIS	BUB1
KEGG_OOCYTE_MEIOSIS	YWHAG
KEGG_OOCYTE_MEIOSIS	CDK1
KEGG_OOCYTE_MEIOSIS	ADCY5
KEGG_OOCYTE_MEIOSIS	ADCY6
KEGG_OOCYTE_MEIOSIS	CCNE2
KEGG_OOCYTE_MEIOSIS	ANAPC2
KEGG_OOCYTE_MEIOSIS	RPS6KA3
KEGG_OOCYTE_MEIOSIS	CALML3
KEGG_OOCYTE_MEIOSIS	CALML5
KEGG_OOCYTE_MEIOSIS	PRKX
KEGG_OOCYTE_MEIOSIS	MAPK12
KEGG_OOCYTE_MEIOSIS	PPP1CB
KEGG_OOCYTE_MEIOSIS	PPP3R1
KEGG_OOCYTE_MEIOSIS	PTTG2
KEGG_P53_SIGNALING_PATHWAY	BID
KEGG_P53_SIGNALING_PATHWAY	IGF1
KEGG_P53_SIGNALING_PATHWAY	FAS
KEGG_P53_SIGNALING_PATHWAY	RRM2B
KEGG_P53_SIGNALING_PATHWAY	GTSE1
KEGG_P53_SIGNALING_PATHWAY	SESN1
KEGG_P53_SIGNALING_PATHWAY	CD82
KEGG_P53_SIGNALING_PATHWAY	TSC2
KEGG_P53_SIGNALING_PATHWAY	CCNE1
KEGG_P53_SIGNALING_PATHWAY	BBC3
KEGG_P53_SIGNALING_PATHWAY	CDK6
KEGG_P53_SIGNALING_PATHWAY	CCND1
KEGG_P53_SIGNALING_PATHWAY	PERP
KEGG_P53_SIGNALING_PATHWAY	CCNG1
KEGG_P53_SIGNALING_PATHWAY	STEAP3
KEGG_P53_SIGNALING_PATHWAY	TP53I3
KEGG_P53_SIGNALING_PATHWAY	GADD45A
KEGG_P53_SIGNALING_PATHWAY	TNFRSF10B
KEGG_P53_SIGNALING_PATHWAY	CDK2
KEGG_P53_SIGNALING_PATHWAY	GADD45G
KEGG_P53_SIGNALING_PATHWAY	CASP9
KEGG_P53_SIGNALING_PATHWAY	CCNB1
KEGG_P53_SIGNALING_PATHWAY	CCNG2
KEGG_P53_SIGNALING_PATHWAY	RFWD2
KEGG_P53_SIGNALING_PATHWAY	IGFBP3
KEGG_P53_SIGNALING_PATHWAY	CDKN2A
KEGG_P53_SIGNALING_PATHWAY	CHEK1
KEGG_P53_SIGNALING_PATHWAY	CCNB2
KEGG_P53_SIGNALING_PATHWAY	RCHY1
KEGG_P53_SIGNALING_PATHWAY	SHISA5
KEGG_P53_SIGNALING_PATHWAY	CDK1
KEGG_P53_SIGNALING_PATHWAY	RRM2
KEGG_P53_SIGNALING_PATHWAY	PTEN
KEGG_P53_SIGNALING_PATHWAY	CYCS
KEGG_P53_SIGNALING_PATHWAY	ATR
KEGG_P53_SIGNALING_PATHWAY	CCNE2
KEGG_P53_SIGNALING_PATHWAY	SFN
KEGG_P53_SIGNALING_PATHWAY	RPRM
KEGG_P53_SIGNALING_PATHWAY	CHEK2
KEGG_P53_SIGNALING_PATHWAY	SERPINB5
KEGG_SNARE_INTERACTIONS_IN_VESICULAR_TRANSPORT	SNAP23
KEGG_SNARE_INTERACTIONS_IN_VESICULAR_TRANSPORT	STX1B
KEGG_SNARE_INTERACTIONS_IN_VESICULAR_TRANSPORT	SNAP29
KEGG_SNARE_INTERACTIONS_IN_VESICULAR_TRANSPORT	VTI1B
KEGG_SNARE_INTERACTIONS_IN_VESICULAR_TRANSPORT	STX10
KEGG_SNARE_INTERACTIONS_IN_VESICULAR_TRANSPORT	YKT6
KEGG_SNARE_INTERACTIONS_IN_VESICULAR_TRANSPORT	GOSR1
KEGG_SNARE_INTERACTIONS_IN_VESICULAR_TRANSPORT	VAMP4
KEGG_SNARE_INTERACTIONS_IN_VESICULAR_TRANSPORT	STX6
KEGG_SNARE_INTERACTIONS_IN_VESICULAR_TRANSPORT	STX18
KEGG_SNARE_INTERACTIONS_IN_VESICULAR_TRANSPORT	BET1L
KEGG_SNARE_INTERACTIONS_IN_VESICULAR_TRANSPORT	STX19
KEGG_SNARE_INTERACTIONS_IN_VESICULAR_TRANSPORT	VAMP2
KEGG_REGULATION_OF_AUTOPHAGY	PIK3C3
KEGG_REGULATION_OF_AUTOPHAGY	ULK2
KEGG_REGULATION_OF_AUTOPHAGY	ATG4C
KEGG_REGULATION_OF_AUTOPHAGY	BECN1
KEGG_REGULATION_OF_AUTOPHAGY	ATG4D
KEGG_REGULATION_OF_AUTOPHAGY	PRKAA1
KEGG_REGULATION_OF_AUTOPHAGY	GABARAPL1
KEGG_REGULATION_OF_AUTOPHAGY	ATG3
KEGG_REGULATION_OF_AUTOPHAGY	ATG12
KEGG_REGULATION_OF_AUTOPHAGY	PRKAA2
KEGG_REGULATION_OF_AUTOPHAGY	GABARAP
KEGG_REGULATION_OF_AUTOPHAGY	ULK1
KEGG_LYSOSOME	LAMP2
KEGG_LYSOSOME	SLC11A1
KEGG_LYSOSOME	ATP6V0A1
KEGG_LYSOSOME	AGA
KEGG_LYSOSOME	ATP6V1H
KEGG_LYSOSOME	GALC
KEGG_LYSOSOME	AP3D1
KEGG_LYSOSOME	CLTCL1
KEGG_LYSOSOME	ATP6AP1
KEGG_LYSOSOME	AP1M1
KEGG_LYSOSOME	LAMP3
KEGG_LYSOSOME	GNPTG
KEGG_LYSOSOME	AP1B1
KEGG_LYSOSOME	CTSG
KEGG_LYSOSOME	AP4S1
KEGG_LYSOSOME	LGMN
KEGG_LYSOSOME	CTSZ
KEGG_LYSOSOME	CLN5
KEGG_LYSOSOME	GGA2
KEGG_LYSOSOME	CTSH
KEGG_LYSOSOME	ASAH1
KEGG_LYSOSOME	MAN2B1
KEGG_LYSOSOME	ATP6V0A4
KEGG_LYSOSOME	ABCA2
KEGG_LYSOSOME	LIPA
KEGG_LYSOSOME	NAGLU
KEGG_LYSOSOME	CTSC
KEGG_LYSOSOME	GNPTAB
KEGG_LYSOSOME	ARSB
KEGG_LYSOSOME	NPC2
KEGG_LYSOSOME	CLTA
KEGG_LYSOSOME	GGA3
KEGG_LYSOSOME	IDUA
KEGG_LYSOSOME	AP1M2
KEGG_LYSOSOME	PPT1
KEGG_LYSOSOME	AP3B1
KEGG_LYSOSOME	SORT1
KEGG_LYSOSOME	AP4B1
KEGG_LYSOSOME	CD63
KEGG_LYSOSOME	CD164
KEGG_LYSOSOME	GNS
KEGG_LYSOSOME	SCARB2
KEGG_LYSOSOME	GALNS
KEGG_LYSOSOME	ARSG
KEGG_LYSOSOME	NPC1
KEGG_LYSOSOME	SUMF1
KEGG_LYSOSOME	AP1S3
KEGG_LYSOSOME	AP3S2
KEGG_LYSOSOME	CTSS
KEGG_LYSOSOME	MFSD8
KEGG_LYSOSOME	CTSB
KEGG_LYSOSOME	TPP1
KEGG_LYSOSOME	CTSF
KEGG_LYSOSOME	CLTB
KEGG_LYSOSOME	FUCA1
KEGG_LYSOSOME	SGSH
KEGG_LYSOSOME	AP3M1
KEGG_LYSOSOME	ATP6V0A2
KEGG_LYSOSOME	ATP6V0C
KEGG_LYSOSOME	LAMP1
KEGG_LYSOSOME	CLN3
KEGG_LYSOSOME	IGF2R
KEGG_LYSOSOME	AP4M1
KEGG_LYSOSOME	CTSO
KEGG_ENDOCYTOSIS	AP2B1
KEGG_ENDOCYTOSIS	EHD2
KEGG_ENDOCYTOSIS	RABEP1
KEGG_ENDOCYTOSIS	ARAP2
KEGG_ENDOCYTOSIS	EPN3
KEGG_ENDOCYTOSIS	NEDD4L
KEGG_ENDOCYTOSIS	ERBB3
KEGG_ENDOCYTOSIS	NEDD4
KEGG_ENDOCYTOSIS	CLTCL1
KEGG_ENDOCYTOSIS	CDC42
KEGG_ENDOCYTOSIS	EPN2
KEGG_ENDOCYTOSIS	TFRC
KEGG_ENDOCYTOSIS	TSG101
KEGG_ENDOCYTOSIS	PLD1
KEGG_ENDOCYTOSIS	DNM2
KEGG_ENDOCYTOSIS	SMAP2
KEGG_ENDOCYTOSIS	CHMP5
KEGG_ENDOCYTOSIS	DNM1L
KEGG_ENDOCYTOSIS	ASAP3
KEGG_ENDOCYTOSIS	RAB11FIP3
KEGG_ENDOCYTOSIS	SH3GLB1
KEGG_ENDOCYTOSIS	ADRBK2
KEGG_ENDOCYTOSIS	EEA1
KEGG_ENDOCYTOSIS	RAB11A
KEGG_ENDOCYTOSIS	EHD4
KEGG_ENDOCYTOSIS	MET
KEGG_ENDOCYTOSIS	SH3GL2
KEGG_ENDOCYTOSIS	RAB5C
KEGG_ENDOCYTOSIS	SMURF2
KEGG_ENDOCYTOSIS	EHD1
KEGG_ENDOCYTOSIS	CBL
KEGG_ENDOCYTOSIS	RAB5B
KEGG_ENDOCYTOSIS	SMAP1
KEGG_ENDOCYTOSIS	GRK7
KEGG_ENDOCYTOSIS	STAM2
KEGG_ENDOCYTOSIS	DNAJC6
KEGG_ENDOCYTOSIS	ARAP3
KEGG_ENDOCYTOSIS	CXCR4
KEGG_ENDOCYTOSIS	CLTA
KEGG_ENDOCYTOSIS	WWP1
KEGG_ENDOCYTOSIS	PARD6B
KEGG_ENDOCYTOSIS	IQSEC2
KEGG_ENDOCYTOSIS	STAMBP
KEGG_ENDOCYTOSIS	PSD4
KEGG_ENDOCYTOSIS	HSPA2
KEGG_ENDOCYTOSIS	CHMP2A
KEGG_ENDOCYTOSIS	RAB11FIP4
KEGG_ENDOCYTOSIS	VPS25
KEGG_ENDOCYTOSIS	VPS4A
KEGG_ENDOCYTOSIS	IL2RA
KEGG_ENDOCYTOSIS	RAB11FIP5
KEGG_ENDOCYTOSIS	VPS36
KEGG_ENDOCYTOSIS	STAM
KEGG_ENDOCYTOSIS	ARRB1
KEGG_ENDOCYTOSIS	USP8
KEGG_ENDOCYTOSIS	EGF
KEGG_ENDOCYTOSIS	VPS37B
KEGG_ENDOCYTOSIS	SH3GL3
KEGG_ENDOCYTOSIS	ARRB2
KEGG_ENDOCYTOSIS	SH3GL1
KEGG_ENDOCYTOSIS	IQSEC1
KEGG_ENDOCYTOSIS	PSD2
KEGG_ENDOCYTOSIS	EGFR
KEGG_ENDOCYTOSIS	SH3KBP1
KEGG_ENDOCYTOSIS	SH3GLB2
KEGG_ENDOCYTOSIS	PARD3
KEGG_ENDOCYTOSIS	ARFGAP2
KEGG_ENDOCYTOSIS	ASAP2
KEGG_ENDOCYTOSIS	ASAP1
KEGG_ENDOCYTOSIS	VPS37A
KEGG_ENDOCYTOSIS	PSD3
KEGG_ENDOCYTOSIS	RAB11FIP1
KEGG_ENDOCYTOSIS	KIT
KEGG_ENDOCYTOSIS	AP2M1
KEGG_ENDOCYTOSIS	PRKCI
KEGG_ENDOCYTOSIS	CHMP4C
KEGG_ENDOCYTOSIS	RET
KEGG_ENDOCYTOSIS	VPS37C
KEGG_ENDOCYTOSIS	RAB31
KEGG_ENDOCYTOSIS	PDCD6IP
KEGG_ENDOCYTOSIS	CLTB
KEGG_ENDOCYTOSIS	RUFY1
KEGG_ENDOCYTOSIS	ERBB4
KEGG_ENDOCYTOSIS	F2R
KEGG_ENDOCYTOSIS	RNF41
KEGG_ENDOCYTOSIS	HGS
KEGG_ENDOCYTOSIS	PIP5K1C
KEGG_ENDOCYTOSIS	SRC
KEGG_ENDOCYTOSIS	DNM3
KEGG_ENDOCYTOSIS	GRK6
KEGG_ENDOCYTOSIS	SMURF1
KEGG_ENDOCYTOSIS	GRK5
KEGG_ENDOCYTOSIS	HSPA1L
KEGG_ENDOCYTOSIS	HLA-C
[truncated: 2,506 more rows]
