# Supplementary material for: The transcriptional landscape of lncRNAs reveals the oncogenic function of LINC00511 in ER-negative breast cancer
Source: Cell Death Dis. 2019 Aug 8;10(8):599. doi: 10.1038/s41419-019-1835-3 (PMC6687715; doi:10.1038/s41419-019-1835-3)
Supplement: Supplementary file 9 — Table S3 [file 41419_2019_1835_MOESM9_ESM.xlsx]

## Sheet: PCR Primer
PCR primers used in this study
Primers	Sequences
LINC00511(Forward)	5'-ACAGCACCATCGATCGACCTA-3'
LINC00511(Reverse)	5'-CCTCTCCCAGCCCTTCAGTT-3'
ESR1(Forward)	5'-GGGAATGATGAAAGGTGGGAT-3'
ESR1(Reverse)	5'-GGTTGGCAGCTCTCATGTCT-3'
TFAP-2(Forward)	5'-CAGTAACGAGGCATTTAAGCA-3'
TFAP-2(Reverse)	5'-ACAGTCATTCGCAAAGGTCC-3'
GREB1(Forward)	5'-AATCGGTCCACCAATCCC-3'
GREB1(Reverse)	5'-TCCAGAACCCGCATACAC-3'
EZH2(Forward)	5'-TGAGGCTTCAGCACCACT-3'
EZH2(Reverse)	5'-ACGGCTTCCCAATAACAG-3'
CDKN1A(Forward)	5'-AGCGACCTTCCTCATCCACC-3'
CDKN1A(Reverse)	5'-AAGACAACTACTCCCAGCCCCATA-3'
CDKN1B(Forward)	5'-GGGCAAGTACGAGTGGCAAGAG-3'
CDKN1B(Reverse)	5'-CAAATGCGTGTCCTCAGAGTTAGC-3'
CDKN1C(Forward)	5'-GGTTCTGGTCCTCGGCGTTCA-3'
CDKN1C(Reverse)	5'-GTCCCTCCGCAGCACATCCA-3'
CDKN2A(Forward)	5'-CCCCGATTGAAAGAACCAGAGAG-3'
CDKN2A(Reverse)	5'-TACGGTAGTGGGGGAAGGCATA-3'
CDKN2B(Forward)	5'-GCAGGCTTACAGGCTTTCC-3'
CDKN2B(Reverse)	5'-CGCCCACAACGACTTTATTT-3'
CDKN2C(Forward)	5'-ACGGTGGTGACTTGAGCC-3'
CDKN2C(Reverse)	5'-CCAGGACTATCCCTTCGG-3'
CDKN2D(Forward)	5'-TATGTATCAGAAGAGAGGGGAAGAA-3'
CDKN2D(Reverse)	5'-GTGAGAAAAACAAATGAGAAACGTC-3'
U1(Forward)	5'-TCCCAGGGCGAGGCTTATCCATT-3'
U1(Reverse)	5'-GAACGCAGTCCCCCACTACCACAAAT-3'
Actin(Forward)	5'-TCCATCATGAAGTGTGACGT-3'
Actin(Reverse)	5'-GAGCAATGATCTTGATCTTCAT-3'
GAPDH(Forward)	5'-CCCACTCCTCCACCTTTGAC-3'
GAPDH(Reverse)	5'-CATACCAGGAAATGAGCTTGACAA-3'
qChIP-PCR primers
72641275-72641412(Forward)(LINC00511-p1)	5'-GGCAAAGGGACAAATCTGCG-3'
72641275-72641412(Reverse)(LINC00511-p1)	5'-ATTCGCGGAAGGGAAGAGAC-3'
72641280-72641379(Forward)(LINC00511-p2)	5'-AGGGACAAATCTGCGATGTGA-3'
72641280-72641379(Reverse)(LINC00511-p2)	5'-GGACGCCTGTGGCTTAGAAA-3'
72641703-72641822(Forward)(LINC00511-p3)	5'-GCAAGGGGCGACTACTGTTA-3'
72641703-72641822(Reverse)(LINC00511-p3)	5'-CCCCAAATCTGGATCCACCC-3'
12716499-12716806(Forward)(CDKN1B)	5'-ACTGTGCTTGGGAAGGAAGATCC-3'
12716499-12716806(Reverse)(CDKN1B)	5'-CAGTGGGCAATGGTTCGCTC-3'

## Sheet: shRNA and siRNA
Primers used for shRNAs sequences
Names	Sequences
shRNA-LINC00511-1(#1196)sense	5'-ATCTCGTGACATGGAAAGAAA-3'
shRNA-LINC00511-1(#1196)anti-sense	5'-TTTCTTTCCATGTCACGAGAT-4'
shRNA-LINC00511-2(#1685)sense	5'-TCCCTTGAACTGCTAGATTTA-5'
shRNA-LINC00511-2(#1685)anti-sense	5'-TAAATCTAGCAGTTCAAGGGA-6'
shRNA-ESR1(#630) sense	5'-GAGAAGTATTCAAGGACATAA-3'
shRNA-ESR1(#630) anti-sense	5'-TTATGTCCTTGAATACTTCTC-3'
shRNA-Control sense	5'-CAACAAGATGAAGAGCACCAA-3'
shRNA-Control anti-sense	5'-TTGGTGCTCTTCATCTTGTTG-3'
Primers used for siRNA sequences
Names	Sequences
TFAP-2(siRNA-1) sense	5'-CCUGAUUGUCAUAGACAAAdTdT-3'
TFAP-2(siRNA-1) anti-sense	5'-UUUGUCUAUGACAAUCAGGdTdT-3'
TFAP-2(siRNA-2) sense	5'-AGAUGGACGAGGUGCAGAAdTdT-3'
TFAP-2(siRNA-2) anti-sense	5'-UUCUGCACCUCGUCCAUCUdTdT-3'
EZH2(siRNA-1) sense	5'-GAUAGAGAAUGUGGGUUUAdTdT-3'
EZH2(siRNA-1) anti-sense	5'-UAAACCCACAUUCUCUAUCdTdT-3'
EZH2(siRNA-2) sense	5'-GAAUGCCCUUGGUCAAUAUdTdT-3'
EZH2(siRNA-2) anti-sense	5'-AUAUUGACCAAGGGCAUUCdTdT-3'
Control-siRNA sense	5'-UUCUCCGAACGUGUCACGUdTdT-3'
Control-siRNA anti-sense	5'-ACGUGACACGUUCGGAGAAdTdT-3'
