# Supplementary material for: The transcriptional landscape of lncRNAs reveals the oncogenic function of LINC00511 in ER-negative breast cancer
Source: Cell Death Dis. 2019 Aug 8;10(8):599. doi: 10.1038/s41419-019-1835-3 (PMC6687715; doi:10.1038/s41419-019-1835-3)
Supplement: Supplementary file 10 — Table S4 [file 41419_2019_1835_MOESM10_ESM.xlsx]

## Sheet: Protein antibodies
Protein antibodies used for Western blot
Names	Manufacturer	Product code
TFAP-2	Santa Cruz	sc-12762
Ribosomal Protein LP0	Santa Cruz	sc-293260
Tubulin	Santa Cruz	sc-73242
CCND1	Cell Signaling Technology	#2978
CCNE1	Cell Signaling Technology	#4129
CDK2	Cell Signaling Technology	#2546
CDK4	Cell Signaling Technology	#12790
CDKN1B	Cell Signaling Technology	#3686
EZH2	Cell Signaling Technology	#5246
Normal rabbit IgG	Cell Signaling Technology	#2729S
Normal mouse IgG	Cell Signaling Technology	#3420
Histone H3 (tri methyl K27)	Abcam	ab-192985
Goat anti-rabbit IgG H&L (HRP)	Abcam	ab-6721
Goat anti-mouse IgG H&L (HRP)	Abcam	ab-6789
CDKN1B	Proteintech	#25614-1-AP
EZH2	Proteintech	#21800-1-AP
Ki-67	Proteintech	#27309-1-AP
HuR	Thermo fisher	#20164
